# Supplementary material for: Promoter-based identification of novel non-coding RNAs reveals the presence of dicistronic snoRNA-miRNA genes in Arabidopsis thaliana
Source: BMC Genomics. 2015 Nov 25;16:1009. doi: 10.1186/s12864-015-2221-x (PMC4660826; doi:10.1186/s12864-015-2221-x)
Supplement: Additional file 1: Table S1. — List of Arabidopsis mRNA genes containing Telo-box and Site II elements in 1kb upstream of TSS. (XLSX 134 kb) [file 12864_2015_2221_MOESM1_ESM.xlsx]

## Sheet: Sheet1
Table S1. List of Arabidopsis mRNA genes containing Telo-box and Site II elements in 1kb upstream of TSS.
ID	Telo-box postion	site II postion
AT3G57470	-506, -505, -504, -503	-148
AT5G18940	-800	-387, -377
AT1G58983	-1, -57, -56	-138, -82, -74
AT3G60950	-39	-666
AT3G54820	-955, -954, -953	-371
AT5G45530	-752, -751, -750	-549, -531, -520
AT3G09180	-968	-453, -165
AT1G12840	-328	-280, -269
AT3G48330	-673, -672	-375, -273
AT5G52470	-352, -351, -247, -246, -38, -37, -36, -35	-203, -183
AT4G32710	-209	-120, -75, -56
AT5G57567	-515, -514, -513, -512, -347, -346	-615
AT3G08580	-115	-992, -75
AT3G16830	-357, -229, -228	-251
AT2G37550	-135	-50
AT5G42700	-25	-932, -209, -198, -183, -147, -137
AT3G18720	-15	-903
AT2G38310	-202	-779, -751
AT2G20380	-441	-81
AT5G03560	-277	-137, -124
AT3G63120	-342, -341, -340, -305	-360, -285, -278, -254, -183
AT1G24880	-822	-284, -214
AT1G53710	-803, -349	-88, -65, -49
AT4G03298	-404, -370, -369, -24, -23, -22	-594, -191, -171, -143
AT1G47790	-742, -317, -316	-648, -460
AT5G07300	-940	-718
AT3G47080	-976, -975, -974, -973, -972, -971, -970, -909, -908, -907, -906, -905, -904	-693, -921
AT3G08510	-52	-31, -7
AT3G09680	-71, -4	-146, -126
AT4G26090	-10	-470
AT5G04045	-613, -612	-239
AT3G16000	-477, -476, -475, -474, -202	-841
AT3G44400	-279, -278, -277	-180, -171, -139
AT4G22180	-613, -68	-108
AT3G59540	-258, -92, -12	-99, -62
AT1G49150	-663, -662	-241, -221, -203
AT3G54160	-281	-344, -314, -302
AT4G22970	-359	-62, -35
AT5G15420	-714	-598, -568
AT5G38570	-241, -240, -239	-270, -206
AT1G80090	-505	-757, -663, -323, -255, -243, -222
AT2G36540	-890	-927
AT4G23670	-684, -683	-576, -552, -545
AT4G28570	-711	-774, -748
AT4G28520	-739, -738, -737, -736, -735, -734, -733	-670, -657, -638, -607, -585
AT2G41420	-369	-900, -954, -941
AT4G39795	-367	-791, -680, -910
AT2G31780	-165	-317
AT2G27700	-795, -794, -728, -727	-647
AT3G04550	-315, -314, -313, -312	-419
AT5G25510	-339, -338, -337	-197, -166
AT5G16285	-224	-670
AT1G14315	-878	-203, -139
AT4G35440	-474	-102, -76, -70
AT5G04130	-38, -37, -36, -35, -34, -33	-215, -192, -170, -147
AT4G13820	-755, -754, -753, -207, -206	-510, -484
AT4G25730	-52, -38, -37, -36, -35, -34, -33, -32	-120
AT1G67260	-381, -362, -361, -931, -930, -929	-555
AT5G57270	-660, -659, -658, -657, -656	-650, -536
AT5G53620	-135, -118, -101	-256, -58, -49
AT1G62690	-818, -389	-93, -72
AT5G48120	-449	-193, -166, -150
AT4G12540	-326, -325	-523, -470
AT1G72890	-460	-10
AT1G80060	-453, -416, -415, -414, -340, -339, -338	-169, -148
AT5G12990	-603	-376, -356
AT1G31760	-453, -452	-980, -198, -188, -89, -79, -61
AT3G21360	-347	-452
AT1G51172	-492, -293, -292, -291, -290, -289	-758, -746, -739, -722, -709, -699
AT2G37195	-185, -184, -183	-153, -136
AT1G55580	-170, -169, -168, -167	-630
AT3G63400	-236, -235	-58
AT5G61090	-119, -118	-657
AT1G72050	-872, -871, -732, -622, -621, -620	-342, -260, -114, -98, -79
AT2G37230	-37, -27	-144
AT2G26990	-802	-6
AT5G50500	-479	-286, -112
AT3G02930	-824, -823	-457, -946, -449
AT1G29890	-577, -576, -575, -516	-553, -546
AT1G20100	-101, -100, -907, -906, -905, -904	-257, -230
AT1G73940	-944, -943	-69, -51, -49
AT5G26220	-904	-707, -665, -312
AT4G06634	-645	-124
AT5G61930	-282	-629
AT1G80680	-699, -600, -501	-149, -131
AT1G44900	-847, -846, -845	-114, -67, -45
AT4G33355	-405	-190, -176
AT3G29580	-779, -778, -777, -331, -23	-153, -135, -118
AT4G25930	-273, -10, -9, -8, -7	-465
AT3G61870	-336	-222, -198
AT3G06040	-12, -11, -10	-68, -56
AT2G27330	-113, -112	-313
AT3G11964	-98, -97, -96, -67, -66	-224, -188
AT2G38940	-385	-840
AT4G34800	-630, -232, -231	-504
AT1G80720	-45, -44, -43, -42	-495
AT4G05080	-30, -29	-50
AT5G62300	-17, -16	-63, -47, -40
AT4G22350	-668	-6
AT5G05680	-129, -128	-59, -41
AT1G08610	-14, -13	-166, -144
AT3G53580	-513	-165
AT5G11550	-139	-453
AT5G41510	-26	-183, -136, -125
AT1G69295	-214	-864, -851
AT2G37480	-590, -589	-144
AT3G51830	-901, -902	-887, -880, -851, -946, -921, -89, -79
AT1G75420	-926, -925	-117, -90
AT1G35617	-910, -909	-764
AT3G06320	-1	-611, -72, -61, -41
AT5G15050	-327	-513, -468
AT4G27800	-526, -310	-74, -61
AT2G24590	-400	-68, -57
AT5G03570	-717	-870, -857
AT5G44320	-856, -794, -793, -792, -52	-179, -122, -78, -68
AT3G57850	-383, -382	-948
AT2G38410	-770, -769, -768	-813, -795, -784
AT3G09550	-148	-236, -182
AT1G30845	-568	-82, -62, -48
AT2G25610	-662	-159, -143
AT1G04930	-414, -413, -412, -211, -210	-838, -86, -76
AT4G32470	-477	-145, -105, -49, -32
AT4G32830	-267	-530, -398
AT5G60390	-295, -48	-946, -98
AT4G29330	-325	-222
AT5G20290	-38, -37	-90, -78, -62
AT3G09150	-122	-66
AT2G20980	-846	-897, -659, -293, -265
AT4G25630	-19	-425, -383, -362, -346
AT3G61710	-557	-441
AT3G18150	-20, -19, -18	-418
AT3G29750	-394	-485, -23
AT4G11080	-543, -542	-489, -468, -416
AT3G53860	-471, -225, -224, -223	-129, -101, -70, -63
AT2G27750	-410, -409, -142, -141, -140, -139, -138	-233, -217
AT5G33898	-407, -254	-829, -665, -235, -229
AT4G21860	-793, -792, -155, -154	-70, -55, -42
AT2G34390	-253	-486
AT1G47980	-38, -37, -36, -35	-869, -859
AT3G09830	-247	-643
AT1G32050	-135, -44	-808, -60
AT1G53380	-170	-288, -250
AT5G48655	-740, -629, -628, -627, -626	-213, -159
AT1G63700	-492, -491, -175, -174, -173	-247
AT3G15910	-527, -526, -525, -524, -523, -522	-540
AT3G51010	-15, -14	-53, -44
AT5G60190	-587, -489	-58, -46, -39
AT1G52260	-653	-668
AT1G10230	-856, -746, -745	-480, -457, -74, -49
AT5G22970	-995	-57
AT5G13860	-123	-971
AT1G01460	-896, -895, -894	-755, -748, -413, -234, -215
AT5G25800	-94	-319
AT3G43940	-893, -892, -891, -890	-782, -762
AT1G07500	-905, -904	-486, -248
AT5G17750	-21, -20, -19	-128, -108
AT1G61563	-220	-329
AT1G64180	-290	-583
AT5G67310	-818, -570, -569	-145, -105
AT1G47230	-300	-788, -656, -527
AT2G24390	-727	-612
AT1G04590	-464	-185, -165, -90, -69
AT5G59040	-634	-494, -401
AT1G29880	-86, -27, -26, -25	-56, -49
AT5G22980	-252	-196
AT4G13450	-894	-871, -858
AT1G55490	-434, -433	-90, -80
AT4G21865	-174, -173	-286, -273, -258
AT1G12000	-52	-640, -167, -156
AT3G57490	-66, -65	-120, -102
AT4G02510	-643, -642, -619, -75, -74	-597, -902
AT3G09720	-684, -651, -650, -11, -10	-148, -131
AT1G26940	-235, -234	-194, -115, -80, -58, -51
AT3G14290	-157, -156	-43, -32
AT3G23940	-432	-582
AT4G34750	-868	-438
AT1G72330	-870, -869, -741, -740, -425	-368, -328, -315
AT1G18800	-21, -20, -19	-527, -468, -457
AT1G01510	-43, -42	-107
AT1G74830	-794, -793, -590, -589, -588, -60	-72
AT1G51450	-128	-111, -94
AT1G24510	-403, -402, -401, -6, -5	-94, -72, -54
AT1G04645	-750	-247
AT3G62130	-560	-526, -514, -315, -302, -292
AT1G10430	-962, -961	-531, -502
AT2G32360	-351	-659, -647
AT1G05670	-377	-162, -140
AT1G80600	-29	-880
AT5G07020	-732	-809
AT1G64110	-663	-678, -588
AT2G16710	-487	-979
AT1G65220	-52	-547
AT4G16720	-11, -10	-378, -92, -74, -44
AT5G01450	-320, -319	-799
AT1G64690	-990	-362
AT3G53668	-642, -641	-173
AT3G42780	-270, -269	-378, -135
AT1G01150	-682, -681, -412, -411, -410, -409	-116, -89, -64
AT2G35410	-659	-40
AT4G12800	-981, -980	-580
AT3G62900	-26	-411
AT2G21690	-463, -462	-49
AT2G33730	-867	-136, -84
AT5G16567	-605, -604	-839
AT5G41490	-101, -25	-534, -125, -114
AT3G22320	-144	-599, -497, -120, -118
AT3G09700	-978	-847, -742, -916, -6
AT3G09660	-990, -454, -133, -132	-117
AT4G34350	-855, -854, -853, -852, -851, -850, -849, -510	-731, -697
AT3G11940	-287, -286, -52, -51, -50, -8, -7	-76, -52
AT5G54148	-835, -834, -626	-64, -45
AT1G67370	-709, -708, -403	-372, -907
AT5G16950	-912, -911	-114, -93, -86
AT1G71860	-402, -401, -400, -399	-301, -272, -219
AT1G58090	-538, -537, -38, -37, -8	-798
AT3G01550	-671	-663, -612
AT3G15220	-633	-114, -85
AT2G11005	-617, -616	-839, -630
AT5G39770	-436, -416	-361
AT3G08970	-98	-471, -452, -430
AT3G21055	-559	-674
AT5G43320	-490	-830, -802, -788
AT3G47930	-9	-873, -158
AT2G18720	-300, -120, -58	-533, -506, -483
AT1G48920	-13, -12	-251
AT4G39420	-534, -533	-193, -157, -115, -106
AT4G03175	-346	-166, -146
AT5G15680	-703	-395
AT5G63910	-433, -432	-299, -54
AT5G02960	-861, -860	-120, -70, -61, -45
AT3G27230	-671, -670, -669, -605, -604	-90, -66, -46
AT2G16190	-556	-663
AT5G40790	-925, -924, -923, -922	-668
AT2G18900	-15	-125, -112
AT3G25573	-104, -103	-286, -248
AT1G31600	-453, -159	-232, -218, -201, -163, -85, -54
AT5G47380	-987	-522, -497, -47
AT5G38960	-618, -535	-895
AT2G31800	-270, -269	-403
AT2G01554	-773, -618, -400, -399, -295	-484
AT5G43420	-712	-21
ATCG00065	-304	-223, -19
AT2G44110	-398	-701
AT4G31875	-386, -385	-566, -543
AT1G29965	-11, -10, -9	-764, -60, -58
AT3G49470	-172, -171	-118, -44, -32
AT5G07160	-170	-428, -386, -376
AT4G36580	-140, -139, -138, -137	-307, -250, -234
AT2G35320	-576	-61, -49
AT1G02350	-958, -957, -956	-579, -932, -132, -113, -72
AT1G61730	-857, -856, -855, -34, -33, -32	-633, -544, -532, -457
AT1G29260	-94, -93	-42, -24, -15
AT2G03565	-703	-955
AT2G40360	-117, -116, -115, -29, -28, -27	-141, -54
AT1G08040	-689	-47
AT5G41550	-645	-419
AT1G09210	-757, -756, -755, -754, -753, -752	-409, -378
AT3G14890	-33	-179, -169, -131
AT1G28490	-390, -389, -388, -387	-85, -65, -37
AT1G49975	-537	-826
AT3G27190	-659	-683
AT4G34710	-649, -648	-107, -92
AT5G48210	-959	-412, -384
AT4G08390	-284	-310
AT5G09850	-732	-619, -583, -55
AT1G03360	-956, -18	-78, -58
AT3G52900	-534, -533	-555, -280, -213
AT2G41950	-295, -294, -293	-83, -74, -53
AT3G52590	-46	-139, -96, -56
AT2G43640	-221, -220, -88	-61, -44, -24
AT2G46490	-379, -378	-84, -61
AT3G44380	-855	-178
AT1G02475	-975, -58, -57, -56	-198
AT5G04340	-472	-522
AT4G19600	-884	-954
AT1G71440	-640, -639	-468, -158, -140, -100, -85
AT3G06310	-103, -102	-62, -42, -31
AT2G24880	-824	-771
AT1G73570	-781, -780	-218
AT1G12930	-492, -491, -490	-526, -513
AT1G32810	-105, -10, -9	-441, -421
AT3G61360	-467	-45
AT4G18270	-600	-538
AT2G30130	-42	-935
AT3G22040	-803	-671
AT5G56700	-447	-110, -67
AT3G10560	-748	-359
AT5G01400	-122, -121, -120	-352, -342
AT1G10270	-59	-231
AT5G39250	-411	-168, -161, -84, -72
AT3G15356	-843, -842, -841, -840, -811, -810, -809	-533, -520, -498
AT2G24630	-924, -923	-108
AT1G01200	-716, -715, -714	-632, -607
AT1G73140	-359	-211, -919
AT5G27700	-12, -11	-85, -66
AT2G02700	-882, -881, -880, -879, -878, -877, -876	-205
AT5G16830	-850	-293, -253
AT4G28160	-930	-197
AT5G56610	-638	-674, -104
AT4G02465	-448, -447, -446, -344, -343, -342, -65	-172, -160
AT3G01390	-322, -321, -320, -319	-421, -104, -71, -48, -41
AT1G26550	-240, -239, -238	-84, -69, -49
AT1G44740	-673, -672	-444, -431
AT1G77620	-800, -774, -747, -746, -55, -54	-339, -327
AT3G23830	-560	-480, -294, -276
AT5G14680	-301, -139	-204, -175
AT1G64640	-620, -342, -341	-423
AT5G56710	-45, -44	-152, -141, -76, -66
AT1G04010	-991	-113, -101
AT5G48710	-301	-530, -494, -484, -160
AT4G05360	-554, -553, -162, -161, -160	-474, -461, -445, -3
AT1G08890	-558, -557, -556	-570
AT2G16575	-786	-331
AT5G12430	-402	-991, -647
AT4G11590	-254, -31, -30, -29	-184
AT3G01020	-343, -342	-847, -836
AT1G54770	-15	-63, -45
AT4G38010	-428, -164	-404, -216, -194, -182
AT3G07030	-119, -118, -25	-249
AT3G28910	-161, -160	-142
AT2G22410	-737, -736, -735, -734, -733, -732, -662, -661, -660, -516, -515, -514, -513, -512, -511, -388, -68, -67, -66	-421, -80, -58, -41
AT4G24970	-231, -230	-218
AT1G53820	-20, -19	-416
AT5G24520	-17	-86, -63
AT4G39150	-379, -378, -377	-174, -128, -95
AT4G20440	-28, -27	-89, -75, -68, -51
AT1G20350	-14	-125, -115
AT1G02130	-204, -203, -202, -94, -93, -92	-158, -47, -15
AT3G22780	-166, -165, -164, -163	-849, -393, -111, -91
AT3G31051	-634	-897, -615, -244
AT4G32050	-977	-66, -51
AT2G39725	-151	-95, -72, -32, -22
AT5G67510	-90, -89	-715, -180, -131, -110
AT2G35733	-153, -152	-545, -237
AT4G00690	-40, -39, -38, -37	-300, -278, -255
AT5G15020	-146, -145	-669, -116, -83, -63
AT4G00830	-18, -17	-57, -46
AT4G35640	-349, -202, -201, -200	-942
AT5G06905	-671, -670, -512	-591, -481
AT1G03800	-732, -731, -675, -674, -673, -672	-247, -223
AT4G37940	-52, -51, -50	-79
AT3G55280	-1	-75, -44, -22
AT1G75230	-153, -152	-143, -116, -95
AT1G29150	-446	-255
AT1G14950	-734	-855
AT3G46150	-672, -671, -670, -669, -668	-946
AT1G09560	-510, -509	-535
AT5G51620	-697	-105, -98
AT1G05900	-212	-954, -114
AT3G26060	-349	-49
AT1G49610	-122	-112, -71
AT3G62240	-390, -389, -303	-268, -256, -233
AT1G21480	-457, -456	-261, -95, -91
AT5G15540	-45, -44	-502
AT1G52990	-581	-756, -724
AT1G27040	-845, -80	-843, -796
AT1G69960	-248, -247, -246	-588, -142, -112, -103, -75
AT1G49400	-28	-74, -44
AT3G14970	-126, -47, -46, -45	-976
AT5G65820	-477, -476	-135, -113
AT2G25330	-442	-821
AT1G62160	-973, -569, -568	-471, -419, -395
AT4G02280	-878, -830	-556, -546, -539, -406, -335, -315
AT3G18840	-253, -195	-124, -105, -76
AT4G23840	-478, -50, -49, -48	-142, -126
AT1G63855	-106, -105	-82, -49
AT2G35240	-14, -13	-106, -76, -54
AT3G16650	-624, -623, -622, -621, -195	-677, -158, -37
AT3G16590	-869, -938, -340, -339	-295, -267, -245
AT1G18310	-297, -278, -277	-248, -234
AT3G55590	-334, -333, -332	-866
AT2G33740	-742, -71	-122
AT3G20690	-280, -279, -278, -277, -276, -113, -112	-192, -169
AT5G46380	-778	-492
AT3G09200	-50	-143, -119
AT1G09520	-22, -21, -20	-225, -205, -126, -97
AT5G23470	-113, -112, -111	-658, -441, -392, -346, -271
AT5G63660	-114, -113	-667, -626
AT5G47730	-312, -311	-878, -862
AT2G35670	-910, -909, -908	-980
AT5G03210	-341, -340	-498, -471, -457
AT3G50682	-278	-363, -314
AT1G32310	-441, -440	-103
AT5G62530	-833, -832, -102	-491, -477
AT4G38405	-895, -985	-606, -16
AT3G15840	-451	-889, -120, -99, -75
AT2G27510	-409, -408	-72
AT4G30280	-282	-93
AT3G01660	-909	-383, -131, -120, -107
AT1G04710	-223, -222, -104, -103, -70	-979, -750, -709
AT1G32660	-17, -16	-610, -566
AT1G24530	-423	-745
AT3G04990	-391, -390, -287	-814, -794
AT1G22850	-625, -522, -280	-64, -12
AT1G80080	-8	-291, -270, -258, -190
AT3G10410	-484	-724, -518, -481, -402
AT4G25260	-273	-544
AT1G03390	-462	-606
AT5G32613	-672	-795
AT2G03955	-643, -642	-324
AT5G43970	-931	-100, -84, -45
AT4G11680	-957	-506, -482
AT3G20700	-254	-736, -660, -963, -621, -605, -570, -947, -377, -307, -262
AT5G16130	-11, -10	-79, -44
AT1G29310	-720, -719	-896, -866
AT3G54460	-39, -38	-518, -438, -414, -365
AT5G35090	-202	-450, -941
AT1G19396	-543	-579, -566
AT5G05230	-661	-96
AT3G18130	-66, -65, -64, -63	-125, -96
AT3G28330	-172, -171, -170, -126, -93, -92	-135
AT1G34170	-491	-452
AT2G38100	-44	-889, -987, -904
AT1G06700	-162	-453
AT1G76110	-814, -771	-871
AT1G08250	-550	-747, -399, -380
AT5G27470	-792, -791	-117, -97, -81
AT4G09900	-443, -442	-199, -193, -186
AT5G01734	-590	-53
AT5G56370	-565	-87, -81
AT1G08420	-961, -960	-614
AT4G03723	-115	-811, -243, -217, -195
AT3G58440	-75, -23, -22	-924
AT5G42797	-782, -781, -780, -779, -685	-746
AT5G14060	-756, -755	-87
AT1G01930	-641	-97, -86
AT5G66815	-490	-724, -704
AT2G30920	-509, -508, -507, -147, -146	-55
AT3G28590	-120	-630
AT3G17720	-540, -539	-612, -425
AT5G05270	-479	-975, -944
AT1G69750	-31, -30, -29	-74
AT3G46560	-28, -27	-59, -50
AT3G54910	-572	-156, -64, -52
AT3G32180	-92	-222, -216
AT5G42670	-239, -238, -237, -182, -32	-498, -486
AT5G06200	-115, -114, -113, -112	-630, -616, -599
AT1G68280	-735	-482
AT5G17900	-510, -509, -508, -379, -378	-480, -463, -436, -403, -58, -48
AT1G05580	-777	-103
AT3G13410	-643	-138, -98
AT4G02860	-901, -900, -899, -905, -904, -903, -902	-67
AT3G42570	-576	-262
AT1G77630	-536, -535	-263, -251
AT5G36100	-100, -99, -98	-305
AT1G58200	-677, -676, -675, -364, -931, -930, -929, -928	-309, -303, -273, -210, -198, -191
AT4G25500	-874	-178, -144
AT2G36530	-478	-441
AT1G02060	-289	-118, -79, -71
AT1G22180	-728	-446, -420
AT1G30670	-380, -379	-636, -961
AT3G51644	-978, -977, -976, -975, -922, -921, -31	-380
AT3G48900	-416	-851
AT3G60400	-24, -23	-602, -585
AT3G21465	-58, -57, -56, -55	-725, -374, -344
AT2G33793	-566	-310, -280, -54
AT3G55580	-808, -807	-59
AT1G64130	-867, -866, -171	-246, -156
AT5G58150	-335	-625, -609
AT3G17790	-873, -872, -263, -262	-773, -729
AT2G47230	-331	-176, -155
AT2G44860	-10, -9, -8	-576, -116, -69, -45
AT1G04970	-665, -664	-906
AT4G08980	-753, -752	-305
AT3G56020	-34	-127, -99, -83
AT2G37478	-590, -589	-144
AT2G41705	-7	-153, -79, -58
AT3G03180	-662	-704, -353, -319, -308
AT1G17370	-254	-699, -131
AT2G18400	-360, -359, -358	-106, -86, -84
AT5G37420	-229, -80	-186, -177, -160
AT1G11380	-665, -664, -663	-771
AT4G17550	-770, -769, -768, -737	-483, -466, -351, -344, -326
AT4G34360	-317	-130, -96
AT4G15910	-10, -9, -8	-57, -49
AT3G51190	-91, -64, -63, -62	-188, -165
AT5G65850	-18	-138, -119
AT3G60410	-859, -858	-335
AT1G02100	-438, -212, -211, -210, -209, -208	-320, -79, -57, -7
AT1G68130	-805	-329
AT1G62150	-20, -19	-802, -193, -169, -117
AT2G19640	-265, -264, -263, -11, -10	-407, -137, -111
AT1G79220	-457	-833
AT3G20600	-285	-532
AT5G49210	-614, -386	-462, -443, -912
AT2G03290	-79, -78	-234, -193, -174
AT5G05610	-221	-663, -77, -70, -58
AT5G44330	-593	-577, -567, -523, -466
AT5G49200	-281, -53	-224, -205
AT2G43270	-786, -785	-141
AT5G42210	-637, -269	-544
AT1G07930	-372, -28, -27, -26	-796, -776
AT4G10800	-698, -697, -696, -695, -620, -266, -265	-649
AT4G12190	-543	-632, -601
AT2G26050	-317	-303
AT5G24830	-58, -57	-83, -70
AT5G33393	-66	-887, -780
AT4G13210	-26	-684, -667, -647
AT5G45775	-38, -37	-113, -92
AT4G11570	-691	-416, -397, -321, -305
AT3G52050	-160	-91, -66, -50, -43
AT3G18210	-802, -633, -632, -631	-72, -56
AT5G66010	-485	-116, -98
AT4G38410	-532, -531	-875, -384, -367
AT1G56040	-251	-237, -224, -169
AT3G05720	-117	-271, -80
AT3G05320	-963, -962, -219, -218	-425
AT2G21090	-628, -627, -38	-949, -923, -124, -123, -103
AT4G30500	-171, -170	-569, -538, -271, -246, -188
AT3G20620	-901, -800, -436	-40
AT5G61020	-570, -543, -4, -3, -2	-422, -138, -107
AT1G15410	-630	-527, -520, -480, -215, -162, -67
AT1G05510	-329, -226	-373
AT1G78380	-8	-871
AT4G15750	-91	-365, -308
AT2G47090	-377, -376, -267	-206
AT3G59190	-979	-150, -122, -95
AT2G31300	-748, -747, -706, -705, -677, -559	-97, -40
AT4G20340	-565, -564, -563	-129, -114
AT5G27110	-262, -261, -170	-133, -111
AT3G08930	-415	-846, -801, -974
AT3G02720	-548	-95
AT4G14250	-47, -46	-248, -172
AT5G60160	-739, -738	-51, -39
AT2G19280	-824, -823	-445, -404, -363, -93, -67, -53
AT2G15180	-394, -393	-819
AT5G65609	-867	-98, -84, -70
AT4G23790	-927, -926, -925, -924, -923, -922	-524, -516, -510
AT3G23010	-19	-710, -709
AT5G36460	-646, -645, -644	-546
AT3G62390	-795	-383, -370
AT2G17556	-423	-725
AT4G17190	-379, -160	-73, -56
AT5G28750	-526	-983, -236
AT4G35370	-113	-822
AT1G05440	-399	-250, -165
AT5G35890	-268, -267	-462, -449
AT2G15110	-517, -306	-794, -773, -762, -750, -732
AT3G42628	-733, -732, -642, -575, -574, -573	-937
AT1G77510	-375, -374, -373, -372	-450
AT3G53640	-845, -844, -46	-190, -184
AT5G63550	-443, -99	-192, -154
AT4G37720	-928	-674, -646
AT5G63070	-282	-685
AT5G37970	-729	-543
AT4G28020	-842	-98, -60
AT5G25340	-208, -207, -206	-976, -730
AT1G80070	-126, -125, -124, -50, -49, -48, -11	-316, -295
AT4G13010	-384, -383, -382	-152, -142, -106
AT2G19120	-9	-463
AT5G12150	-226, -225	-85
AT3G05790	-46	-333, -302
AT3G51960	-304	-591, -944
AT4G12640	-325, -176	-171, -159, -103
AT3G06830	-418, -214, -213	-315
AT5G50280	-714	-152
AT1G68230	-299, -298, -924	-380, -361
AT4G14120	-388, -387	-84, -72
AT1G56110	-18	-127, -82, -70
AT1G15010	-653	-561, -515, -513
AT5G57565	-400	-713, -691
AT5G60940	-493	-104, -84, -63, -43, -23
AT5G56990	-8, -7	-982, -134, -123
AT3G13290	-634, -633, -632, -631, -248, -247	-200, -180
AT5G64490	-235	-880
AT1G79910	-266	-515, -497, -490
AT1G07520	-39, -38, -37	-470, -463, -454
AT5G60960	-38	-75
AT4G33250	-22, -21	-760, -51
AT1G06060	-572, -571	-822, -12
AT4G27090	-49	-94, -57
AT3G60060	-387, -386	-234, -205
AT1G68340	-331, -330	-258
AT1G71220	-127	-543
AT5G36310	-646, -645, -644	-546
AT4G17520	-14	-54
AT2G24170	-729	-448
AT5G22340	-626, -563, -562, -561, -529, -528, -527, -526, -525, -524	-197
AT5G14390	-234	-856, -834
AT3G08960	-555	-896, -223, -201, -182
AT1G05675	-281	-683
AT5G41500	-91, -90, -89, -88, -16	-119, -108
AT2G24450	-602	-842
AT1G10890	-331	-159, -133
AT5G47520	-928	-524, -494, -76, -51
AT2G19070	-677, -676	-656, -639, -948, -439
AT5G40200	-31, -30	-125, -114, -95
AT1G73330	-550, -549, -548	-751
AT5G06970	-688	-579, -558, -347, -337
AT2G36160	-58, -57, -56, -55, -21, -20, -19	-104, -70
AT4G19590	-603	-543
AT2G41720	-832	-95
AT3G17060	-79	-350
AT3G13275	-545, -544, -341, -340, -264, -263	-136, -122
AT4G00980	-83, -82	-852, -518
AT2G20450	-18, -17	-79, -59
AT1G48400	-575, -12, -11	-185
AT1G11870	-756, -755	-955, -945, -432
AT4G26810	-689, -938, -937	-110, -87
AT2G17280	-435, -434, -433	-81
AT4G23540	-32, -31, -30	-938
AT1G54300	-884, -883, -844, -843, -842, -287, -286, -280, -279, -278, -277, -276	-634, -616, -588, -537
AT5G08110	-500, -499	-285, -256, -101, -74
AT1G57660	-599, -44, -43	-62, -52
AT2G04039	-668, -518	-228
AT3G60940	-736	-109
AT2G38130	-45, -44, -43	-89, -72, -53
AT2G07340	-457	-59
AT5G06360	-25	-110, -85, -63
AT4G32770	-677	-322
AT5G37570	-171, -163	-886, -608, -414
AT1G64570	-863, -862, -926, -925, -16	-447, -422, -377, -336, -324
AT3G62990	-858, -857	-837
AT1G48190	-469	-409
AT3G53890	-35	-610
AT3G57990	-647, -331, -330, -329	-296, -271
AT5G27520	-672	-604
AT3G25520	-24	-95, -87, -62, -44
AT4G23630	-431, -342, -341	-278, -262
AT3G46020	-222, -221	-948
AT1G02220	-46	-811, -516
AT1G30790	-391, -390, -389, -388, -248, -193	-721
AT5G64790	-664	-473
AT4G33280	-535, -102	-89, -78
AT4G34720	-624	-182, -143, -80, -55
AT4G05380	-546, -529, -528, -527, -487, -486, -485, -325, -324, -156	-770
AT3G10330	-529	-180
AT2G27120	-355, -74	-10
AT2G17690	-720, -269	-645, -629
AT2G44660	-356	-591, -562, -75, -46
AT5G13680	-492, -107, -106, -105, -104	-813
AT1G10580	-970	-560
AT4G00232	-84, -83	-938
AT1G44478	-52	-670
AT4G00390	-283	-477
AT4G23103	-226, -225, -224, -223	-603, -535, -419, -395
AT1G80230	-573	-848, -41
AT1G36240	-665, -664, -663, -130, -129, -128, -911	-224
AT5G18748	-367, -366, -208	-66
AT1G75210	-871, -555, -388, -387	-139, -98
AT5G57720	-543	-423, -411, -322, -312, -279
AT3G59550	-206, -126	-870, -156, -119
AT5G06120	-620, -619, -618, -617, -562, -561, -536, -535, -534, -533, -245	-170, -133
AT4G32070	-128	-770, -723
AT5G27530	-477	-545
AT2G21300	-698, -506, -505, -504	-988, -583, -948, -202
AT5G54100	-154, -153	-624
AT3G18390	-487, -486, -485	-90, -63
AT1G53250	-524	-75, -64
AT1G26180	-532	-891
AT1G70920	-354	-934
AT3G07050	-334, -25, -24	-388
AT5G55856	-295	-327, -929
AT4G09160	-188	-21
AT3G11650	-600	-551
AT2G20140	-440, -439, -438, -437, -436	-86, -43
AT1G01340	-661, -660, -919	-244, -226
AT3G12900	-479, -478	-866, -846, -921
AT4G01985	-132	-216
AT3G24890	-638	-851
AT3G10650	-739, -591, -46, -45	-370, -351
AT5G23710	-5	-67
AT3G24070	-958	-128, -108, -91
AT3G04920	-22, -21	-141, -139, -61, -42
AT2G34880	-85	-672, -264
AT3G58170	-143	-346
AT5G25330	-808, -807, -806, -488	-720, -682, -153
AT3G45190	-14, -13	-579, -409
AT2G14000	-805, -612	-100, -58
AT4G36420	-32, -31, -30	-131, -66, -56
AT4G36450	-149, -95	-520
AT4G16120	-129, -128	-557, -540
AT1G48460	-672, -671	-773, -744, -701, -91, -62
AT1G56070	-54, -53, -52, -51	-152, -77, -67
AT5G52930	-16	-382, -263, -257
AT4G38401	-524, -523	-688, -671, -180
AT1G32530	-539, -538	-114, -107, -87, -73
AT1G75510	-509, -508	-144, -115
AT1G15240	-210, -209	-502, -917, -107, -90
AT4G03240	-569, -527	-68, -56
AT2G12646	-206	-593
AT1G62914	-111	-816
AT3G61470	-959, -958	-225, -216, -190
AT3G52350	-297, -32, -31, -30, -29	-108
AT1G18760	-814, -813, -812	-770, -733
ATMG00660	-189	-806, -307, -992
AT5G58900	-659	-48
AT3G12380	-372	-303, -263, -38
AT3G53030	-296, -295	-211, -198, -185, -170, -154
AT4G14165	-501, -73	-159, -135
AT2G04630	-597, -596, -190	-94
AT1G04070	-354	-54
AT3G22330	-390, -389, -46	-72, -70
AT5G54920	-190, -189, -136	-861, -84, -63
AT3G48780	-168	-463
AT1G71460	-497	-882, -154, -122, -102
AT1G78130	-529	-570, -516, -195, -182
AT2G45460	-53	-430, -423, -153
AT5G52090	-305, -304, -303	-121
AT3G10080	-539	-391
AT1G13000	-308	-751, -280
AT1G01920	-647	-38, -26
AT4G14300	-832, -831, -830	-183, -166, -148
AT2G40720	-941, -940	-601, -555, -505, -479
AT5G53340	-842	-218
AT1G12970	-461, -460	-406, -394
AT3G08620	-319	-901, -893, -855
AT5G58220	-187, -186, -185	-479, -460, -73, -42
AT4G29970	-83, -82, -49, -48, -47	-322
AT1G25141	-362, -361, -77, -76	-183
AT5G15430	-198	-344, -314
AT4G37120	-824, -966, -495, -494	-134
AT4G20810	-481, -480	-790
AT5G49250	-115	-82, -57
AT1G61940	-136	-9
AT5G28190	-674, -560	-739, -722
AT2G04115	-606	-666
AT2G44520	-599	-174, -112
AT2G42650	-38, -14, -13	-213, -199, -102, -88
AT1G67970	-287	-80
AT1G80400	-338	-602, -518, -507
AT5G45010	-598	-982, -504
AT5G56640	-122	-817
AT2G15930	-716, -715, -714, -713, -712, -711, -537, -536, -386, -127	-187, -155, -76
AT1G16730	-823, -822, -821	-276, -236
AT1G55210	-464, -463	-880, -873, -865
AT3G13470	-888, -887, -933, -932, -931	-209, -174
AT4G34510	-400, -399	-478, -404, -384
AT3G53120	-831, -830, -829, -828, -827	-849, -109, -93
AT3G51820	-163, -162	-985, -975, -213, -184, -177, -143, -118
AT1G66590	-805, -804, -803, -802	-99, -89
AT1G09550	-495, -494, -260	-977, -452
AT5G18140	-122, -121	-79, -61
AT3G32160	-97	-957, -281
AT5G36520	-645, -644, -643	-545
AT3G16730	-529, -528, -527, -526	-66, -51
AT1G05080	-32, -31, -30, -29	-213, -108
AT2G30010	-919, -918	-658, -645
AT3G30530	-800, -799	-174
AT1G80730	-461, -444, -443, -442, -441, -440, -439	-153
AT3G14600	-34	-76, -55
AT2G22400	-502, -76, -75, -74	-101, -84, -62
AT1G11420	-937, -936, -927, -909, -908, -51, -50	-292, -281
AT3G27000	-348, -319	-197, -180
AT5G60230	-889, -888	-900, -87
AT1G55830	-962, -961, -960	-445, -438
AT5G37870	-144, -143, -142, -97, -96	-353
AT2G32470	-75	-432, -382, -325
AT2G31810	-244, -243	-110
AT5G15970	-32	-799, -758, -17
AT2G22590	-888	-972
AT3G24870	-891, -615, -574	-356
AT5G28235	-227	-896, -777, -556
AT1G73160	-381	-631
AT1G04810	-336, -335, -334, -333	-215, -166
AT2G23520	-460, -459, -74, -73, -72	-60
AT3G55180	-552, -551, -550, -549	-518, -499
AT2G37410	-16, -8	-399, -383, -367, -352, -317
AT5G41530	-991, -936, -992	-897, -881, -921
AT4G21300	-460	-203, -178
AT4G14490	-983, -982, -981	-73, -62
AT4G06526	-266, -265	-389, -382
AT4G01690	-122	-214, -186
AT2G34060	-622	-860, -520
AT1G62900	-315, -314	-88
AT1G68990	-30	-409, -316, -304, -231, -224, -134, -120
AT3G53290	-88, -87	-835
AT5G14300	-367, -60, -59, -58, -57	-267
AT5G39540	-779, -778, -777, -246, -128	-417
AT2G04840	-312, -113, -76, -34	-573, -155
AT2G17350	-154	-798, -56, -45
AT1G27450	-492, -491, -490, -489	-308, -288
AT5G02870	-233, -232, -231, -35, -34	-88
AT2G32410	-113	-643, -635, -613
AT2G25590	-589	-96
AT3G55810	-306	-667, -644
AT4G38780	-669, -668, -667, -906, -50, -49, -48, -905, -904, -903	-200, -168, -28
AT4G40040	-771	-287, -267
AT5G14710	-766, -765	-59
AT5G62660	-114	-249, -184, -156, -155
AT5G56670	-533, -532, -531, -530, -11, -10	-92, -70, -63, -54
AT4G10040	-168	-184, -172
AT1G04200	-852, -851, -850, -849, -25, -24	-697, -626, -615
AT4G30690	-256, -255, -254	-248
AT1G75960	-861, -943, -921, -920	-593, -60
AT2G25910	-28	-239, -65, -53
AT2G32860	-826, -825, -792	-519
AT5G33210	-624	-968, -930
AT1G73000	-756	-596, -378, -17
AT3G21110	-872, -871, -870, -869, -868, -634, -607	-583, -555, -137, -124, -83
AT3G63230	-795, -794, -793	-757
AT2G29570	-602, -601, -600, -599, -44	-178, -155
AT3G13800	-202, -201	-410, -313
AT1G27150	-602, -601, -457, -456	-883, -474, -452
AT3G11170	-982, -694	-612, -598, -585, -547
AT5G67520	-719, -718, -619, -618	-598, -577, -528
AT2G39720	-457	-586, -576, -536, -513
AT1G31620	-309, -15	-414, -383, -305, -267, -250, -236
AT2G01280	-226	-333, -311, -299
AT1G18970	-942, -941	-648, -560
AT2G41170	-24, -23, -22, -21, -20	-787, -543
AT3G01690	-356	-632
AT2G46820	-987	-303, -288
AT2G26267	-200, -199	-424
AT2G47844	-365, -364	-196, -174
AT2G20280	-107, -106	-389, -358, -338
AT1G03300	-38, -37, -36	-205, -193, -185
AT5G54970	-115, -114, -113	-214
AT1G08310	-282	-680
AT1G78760	-982	-493, -480, -428, -414, -221
AT5G56720	-522, -521	-500, -490, -425, -414
AT2G41640	-128	-542
AT3G62220	-263, -262	-176, -115
AT2G19630	-335, -268, -267, -15, -14, -13	-167, -141
AT4G17640	-249	-106
AT4G11770	-500	-295
AT2G04378	-105	-65, -40, -4
AT4G23250	-276, -275	-82
AT3G47010	-323, -322, -321	-157
AT5G61600	-899, -898	-802
AT2G01220	-254, -247	-221
AT2G38140	-91, -90, -89	-81, -62, -45
AT3G53750	-246	-693, -230, -219
AT1G04390	-587, -586	-18
AT1G04800	-561, -560, -559, -558	-728, -679
AT4G37970	-591	-687
AT4G02460	-347, -175	-80, -68
AT5G38030	-661, -203	-387, -372, -195
AT1G33760	-945, -944	-453
AT3G50910	-170	-323, -291
AT1G07960	-589	-77, -63
AT5G36380	-644, -643, -642	-544
AT2G45280	-559	-132
AT3G57000	-473, -80, -79, -78	-92, -64
AT3G10110	-32, -31, -12	-901, -554, -75, -61
AT5G47600	-60	-536, -524, -298, -279, -106, -94
AT1G60900	-895	-951, -134, -86
AT5G42710	-74, -73	-898
AT5G44680	-134, -133	-523
AT5G66390	-379	-768, -744
AT2G17190	-956, -955	-40
AT5G38050	-16	-104, -97, -74, -42
AT1G07040	-614, -613, -612	-234, -189, -146
AT4G21760	-866, -865	-203
AT1G44760	-807	-237
AT3G03626	-407, -406	-525, -135, -73
AT1G22210	-890, -956	-623, -617, -592, -79
AT1G72680	-455, -454	-87, -67
AT5G63980	-143, -142, -90, -89, -88, -87, -86	-378, -331, -238
AT2G01275	-926	-853, -841, -819
AT5G36360	-646, -645, -644	-546
AT5G33390	-408, -407, -406	-297, -284
AT1G61575	-560, -559, -558	-495, -462
AT5G56940	-24, -23, -22	-112, -86, -62
AT2G34260	-447, -100, -29, -28	-921, -101
AT5G03490	-378	-449, -419, -357, -321
AT5G01850	-492	-198, -913
AT3G02320	-24	-856, -269, -207
AT2G04230	-731, -730, -729, -288, -287, -286	-81, -45
AT5G57560	-15	-131
AT1G79340	-972, -971	-996, -285, -262
AT3G12550	-21	-882
AT4G03156	-348, -347	-736, -699
AT2G44610	-772, -285	-101, -90
AT5G36450	-645, -644, -643	-545
AT5G12890	-965	-603, -567, -525, -931
AT4G13070	-22	-748
AT3G58100	-700	-140, -116, -97
AT3G10915	-234	-63, -35
AT2G47850	-712, -711	-543, -521
AT2G23470	-186, -185	-859
AT1G79850	-260	-690, -551, -100, -79
AT2G30380	-23, -16, -15, -14, -13	-964, -935
AT4G22280	-373	-132, -80, -55
AT1G13870	-763, -762, -489	-613
AT5G63890	-452	-250, -199, -169, -90, -63
AT3G17320	-800, -79, -78	-164
AT2G37340	-117, -904, -903, -902	-213, -190, -65, -32
AT1G72160	-983, -982	-633, -605, -590
AT4G38100	-48	-85, -56
AT1G55040	-862, -368, -13	-889
AT3G13530	-875, -102, -101	-337
AT5G57970	-301, -300	-879
AT1G08260	-93	-263, -244
AT4G27000	-221, -220, -219, -218	-81, -57
AT1G04600	-233	-628, -607, -532, -512
AT3G04770	-42, -41, -40	-88, -65, -50
AT2G36930	-279, -278	-102, -75, -908
AT1G63970	-451, -450	-65, -42
AT3G24010	-241	-760
AT2G39270	-377	-230
AT2G01180	-657	-287, -274, -148, -118
AT1G14680	-56	-459, -157, -138
AT3G26855	-789	-120
AT3G04130	-63	-161, -148, -75, -70
AT1G09415	-608	-267
AT3G18960	-699	-525
AT5G20460	-623, -922	-970, -956
AT1G61165	-116, -115	-738
AT4G13985	-824, -187, -186, -185	-772, -953, -352, -330
AT4G00170	-993	-856, -600, -203, -186, -160, -120
AT5G58360	-168	-66
AT5G44280	-639, -638, -637	-511, -470
AT4G30760	-130	-463, -102, -76, -69, -42
AT2G07696	-69	-660
AT1G78370	-869	-990, -970
AT5G65750	-540, -539	-207, -192, -116, -101, -74
AT5G44220	-277	-131, -108
AT4G36020	-111, -110, -109, -82, -81	-363, -326
AT4G39230	-465, -464, -463	-150, -130, -90
AT5G11412	-638, -637, -636, -635	-731, -725
AT3G18957	-3	-177
AT1G19025	-36	-696
AT3G14390	-654, -653	-600, -389, -101, -79
ATMG01180	-316	-403, -340
AT3G24929	-28	-805, -798
AT5G20170	-274	-97, -86
AT4G28005	-643, -917	-882, -91, -83
AT2G42210	-361, -360	-87, -75, -58, -30
AT3G26250	-315	-225, -908
AT5G52160	-53, -52, -51	-414
AT4G28890	-443	-231
AT1G28560	-612	-92, -78
AT1G35580	-402, -401, -400	-183
AT1G61540	-756, -755, -739	-144, -128
AT1G13950	-397	-818, -574, -71, -44
AT4G24010	-175	-925
AT5G06980	-382	-733, -723, -512, -491
AT5G50670	-930, -78, -77, -76	-690, -669
AT1G23147	-619, -618, -617, -616, -615	-437
AT4G02200	-814, -813, -812	-350, -333, -323
AT4G15710	-385, -5	-726
AT2G20700	-147, -146, -145	-302
AT1G07940	-30, -29, -28	-93
AT4G18905	-541	-656, -56
AT3G04540	-278	-511, -482, -453
AT2G03180	-986, -632, -943, -942, -941	-205, -131
AT2G36485	-858, -857	-108, -74
AT1G19890	-318, -317	-293, -285
AT1G26110	-113	-9
AT3G03730	-43, -42	-294
AT3G09630	-42, -32	-172, -112, -76, -56
AT3G62640	-428	-432, -338, -918, -905
AT3G59380	-511	-95, -59, -44
AT3G01180	-545, -544	-294
AT3G55700	-9	-897
AT3G02010	-4	-323, -269, -245, -220
AT5G27050	-851, -850, -849	-666, -655, -632
AT3G11900	-486	-918, -147
AT1G48430	-508, -507	-113, -93
AT4G13850	-17, -16	-385, -345, -319
AT2G39230	-113	-744
AT4G36010	-14, -13	-76
AT1G06000	-172	-169
AT1G56440	-665, -664, -618	-22
AT2G39930	-877, -876	-95
AT2G35140	-149, -148	-825, -609
AT4G08967	-826, -825, -738, -737, -736, -647, -646, -645	-586
AT1G20010	-535, -534, -533	-494, -462
AT4G00920	-85, -84	-334, -196
AT1G35510	-252	-164
AT1G49510	-855, -854, -952	-115
AT5G22650	-34, -33	-963
AT5G06660	-277	-140, -85
AT3G31068	-655, -375	-205
AT3G56120	-43, -42, -41	-128
AT1G73030	-638	-462
AT5G61120	-124, -123, -122	-254
AT3G51650	-524	-175
AT3G22720	-85, -84	-718, -944, -166, -164
AT5G19890	-70	-87
AT1G33520	-376	-119, -89, -48
AT5G38540	-278, -277	-750
AT3G03130	-51, -50, -49	-145, -127, -105
AT3G49740	-52, -51	-936
AT1G06430	-213	-75
AT5G44270	-856	-875
AT5G26800	-152, -151, -150, -149, -148, -147, -85	-80, -64
AT3G26010	-17, -16, -15	-551, -535, -171, -134, -103
AT3G22700	-108, -107, -84, -83	-165, -157
AT2G40010	-751	-397, -361, -313
AT4G02195	-607, -606, -605, -604	-77, -67, -50
AT2G21470	-827, -826, -825, -824, -823	-69
AT4G18900	-115, -114	-542
AT1G67635	-943, -942	-881, -853
AT3G16260	-597, -596	-114, -87, -86
AT3G12890	-680	-115
AT1G14550	-128	-269
AT5G45469	-505, -504, -503	-900, -884, -863, -848, -833, -950, -331, -269
AT4G31210	-10	-504, -178, -145
AT5G55520	-683	-160, -120, -106
AT5G28390	-714, -713	-70
AT3G52480	-395	-647, -363, -336
AT3G26410	-361, -360, -222	-640, -89, -75, -65, -58
AT4G08360	-808, -539, -538, -201	-573, -376
AT1G58340	-204	-323
AT5G37830	-956	-899
AT4G12700	-523, -522	-159
AT2G40650	-162	-99, -75, -57
AT1G43810	-980, -943, -942	-537, -461, -445, -911
AT1G70840	-758, -601, -600, -219	-951
AT4G38420	-942, -941, -940, -908, -907, -906	-818, -797, -788
AT1G10880	-313	-511, -485
AT3G16250	-364, -363	-874, -873, -846
AT2G46520	-21, -20, -19	-989, -979, -185, -158
AT3G53870	-347, -346, -345, -344	-512, -135, -128, -97, -69
AT2G27880	-901, -900	-341
AT1G79960	-785	-667, -661, -475, -461
AT5G65460	-18, -17	-998, -924
AT5G61830	-612, -611	-418
AT5G42280	-585	-155, -144
AT4G22650	-61	-84
AT5G54450	-489, -66, -65, -64, -23, -22	-746, -730, -688, -667
AT1G23110	-687	-43, -32
AT3G10510	-965	-449
AT3G60360	-827, -33, -32	-736
AT1G54710	-579	-12
AT1G65000	-74	-57, -47
AT5G18790	-376	-99, -80
AT1G19920	-192, -191, -190	-130, -86
AT2G02290	-769, -65	-859, -222
AT4G06583	-270, -59, -58, -57	-884
AT2G40480	-362	-475, -457, -285
AT1G49680	-88	-397
AT4G05030	-74	-721
AT3G27840	-521, -520, -241, -240, -95, -94, -93	-53
AT5G65280	-833, -832, -377, -376, -375, -374	-885, -969, -928
AT1G10570	-766, -765	-93, -52
AT2G26100	-951	-572, -547
AT5G01080	-391, -229	-221, -199, -166, -141
AT4G25710	-943	-31, -20
AT4G01000	-761, -760, -759	-45, -2
AT1G51400	-690, -689, -688, -687	-257, -182
AT1G13810	-9	-69, -53
AT3G14160	-910	-159, -158, -128
AT1G29410	-190, -189, -188, -187, -186, -147, -146, -145	-121, -98, -67
AT4G12620	-170, -21	-243, -187, -175
AT4G06534	-990	-472
AT5G56900	-604, -603, -552, -314	-825, -170, -115, -108, -90
AT5G36730	-402, -401	-109
AT5G59980	-49, -48, -47	-262, -242
AT3G45180	-68	-83, -82
AT4G05350	-514, -513, -512, -917, -916, -915, -121, -120	-671, -229, -213, -200
AT5G44345	-184, -183	-534, -505, -328
AT3G45880	-52	-492
AT3G04190	-858, -857	-160
AT5G27650	-509, -508, -507	-80, -64
AT1G79030	-649, -648, -647	-589
AT3G06280	-69, -68, -67, -66, -65, -64, -63, -5	-640
AT1G12960	-969, -968, -25, -24	-775, -91, -79
AT4G28181	-354	-369
AT2G11626	-65	-32, -13
AT5G25520	-622, -561, -560	-88, -57
AT5G49500	-481, -480, -479	-351, -213, -187
AT5G45420	-771, -770	-119, -70
AT4G03010	-681, -652	-590
AT5G27850	-20, -19, -18	-116, -103, -96, -69
AT3G12775	-107, -106, -105	-430, -423
AT1G54140	-642, -641, -640, -639	-133
AT1G53550	-909, -10	-139
AT5G23220	-954	-434
AT2G41050	-738	-593, -553, -489
AT2G25080	-430	-812
AT3G04870	-47, -46	-309
AT1G75190	-50	-599, -454, -443
AT3G53430	-326, -49, -48	-573, -115, -101
AT5G48760	-20, -19	-63
AT3G07850	-355, -354, -353, -352, -351, -350, -349	-292, -266
AT5G41150	-80	-886
AT5G20520	-93	-84, -65
AT1G03990	-104	-867, -844, -835, -960
AT5G37440	-49	-158, -137
AT3G23960	-22, -21	-527, -517, -476, -469, -126
AT5G35760	-552	-866, -982, -522, -510, -461, -435, -419, -234
AT3G09730	-306, -305	-185, -168
AT5G41770	-204	-163, -137, -95, -84
AT4G05420	-571, -570, -569, -525, -524	-400, -371, -339
AT1G20760	-434, -433, -420, -419, -418, -417	-137, -120, -70
AT2G27840	-780, -55	-698, -102, -86
AT2G24520	-260	-385
AT5G57300	-230, -229	-47, -17
AT1G17520	-222	-927
AT5G22110	-160	-838
AT4G14270	-671	-282, -274
AT1G76740	-139	-339
AT4G37830	-26	-69, -53, -42
AT1G77260	-932	-737, -710
AT3G63420	-319, -173, -172	-72, -71, -46
AT1G05350	-789, -788, -787, -786	-265, -107, -88
AT1G19930	-25, -24, -23	-696, -129, -85
AT5G62980	-202	-85, -67, -61
AT3G22920	-29, -28	-558, -536, -269, -172
AT3G21320	-142	-269, -256, -14
AT3G52580	-23	-92
AT3G11825	-321, -320	-480, -356, -305
AT4G01023	-178	-493, -468
AT1G11430	-321, -320	-90, -79
AT3G62260	-328	-9
AT1G53780	-628	-834, -827, -817
AT1G80980	-680	-156, -77, -63
AT5G58420	-6, -5	-139, -84, -61
AT3G59760	-433	-546
AT5G17870	-862, -861, -860	-81, -61, -48
AT2G26210	-346	-910
AT2G23050	-451, -450	-746, -738, -716
AT5G08280	-555, -554	-284, -106, -70
AT2G40850	-564	-806
AT2G30140	-818	-445, -297
AT3G56770	-955, -954	-653
AT1G24610	-410, -409, -28	-107, -77
AT1G49670	-671	-362
AT5G26900	-250, -249, -248	-817
AT2G33370	-8	-46, -36
AT2G20310	-553, -101, -100	-213, -191, -182
AT2G19360	-657, -586, -585, -584	-1000
AT5G64180	-914, -913	-25, -8
AT3G56730	-127, -126	-373, -358
AT1G20795	-60, -59	-160
AT2G11773	-827, -826, -825, -816, -815, -804, -803, -802, -775, -774, -773, -772, -771, -135, -101	-387, -378
AT4G25810	-831	-649, -634
AT5G53870	-814, -813	-568, -335
AT5G54000	-389, -388, -387	-115
AT2G33190	-452, -451	-504
AT5G62390	-883, -882	-128
AT1G79410	-662	-330, -281, -261, -910
AT4G15570	-15, -14, -13	-70, -46
AT1G15860	-901, -900, -899, -736, -903, -902	-381, -361
AT3G53130	-483, -482	-100, -84
AT5G03390	-977, -976	-390, -383, -259
AT1G48040	-15, -14	-412, -155
AT4G27740	-913, -912, -911	-355, -308, -169, -162, -105, -74
AT2G46240	-261	-123, -109, -88
AT1G63400	-66	-285
AT3G21000	-105, -104, -103, -102	-498
AT3G42940	-584, -343	-529
AT2G01630	-885, -884, -883	-786, -744
AT3G10950	-350, -349, -348	-404, -388, -358
AT3G20720	-752, -751, -750	-703, -696, -671, -371
AT1G03780	-394, -393, -392	-227
AT1G43730	-833	-651
AT5G53440	-53, -52, -51	-751, -741, -711, -520, -509
AT5G19830	-51, -50	-337
AT2G06555	-777, -422	-652, -295
AT1G48900	-283	-103, -75
AT4G33900	-820, -198	-433, -358
AT1G22860	-245, -3	-513, -461
AT4G03370	-517, -516, -515, -514, -513, -512, -511, -205	-368
AT5G47030	-801	-117
AT3G43470	-380, -379	-807
AT1G21740	-9, -8	-712
AT5G65580	-80, -79	-86
AT2G38365	-332	-547
AT1G27390	-147, -146	-88, -79, -42
AT5G14450	-804	-487, -460
AT5G03080	-549, -429	-249
AT3G26520	-845	-579, -521
AT5G22210	-205	-113, -93
AT3G11740	-863, -862, -861	-694, -678
AT5G55240	-691	-534, -512
AT1G27690	-117, -116	-344
AT3G49080	-703, -702, -11, -10	-948
AT4G35580	-160	-126, -108
AT1G67890	-479	-970, -961
AT4G09450	-808	-984
AT5G41010	-109, -108, -107	-212, -192, -170
AT1G07645	-772	-162, -143
AT1G75920	-456, -455	-200
AT1G47220	-357	-162
AT1G34430	-983, -982, -981, -980, -756, -755, -754, -753	-109, -89
AT4G27100	-606, -605, -604, -603, -260	-252, -215
AT3G21300	-947, -946, -106	-214
AT4G00250	-13, -12, -11	-114
AT3G05060	-425, -424, -423, -93, -92, -91, -90, -89	-462, -106
AT3G63290	-364	-149, -139
AT4G33520	-901, -902	-738
AT2G34900	-27, -26, -25, -24, -23, -22, -21	-90, -70
AT1G07570	-402, -401, -400	-564
AT5G48610	-702	-115
AT5G27460	-695	-87, -71, -51
AT4G07350	-114	-807, -765, -754
AT4G31350	-682, -681, -680	-616
AT3G20330	-362, -361	-716, -118, -86, -70
AT5G10010	-441, -49	-501, -469, -108
AT5G57990	-580, -579, -578, -192, -191, -190, -32, -31	-683, -626
AT2G24480	-811	-428, -418, -411, -409
AT3G55170	-12, -11, -10, -9	-62, -43
AT3G14362	-543, -542, -541	-485
AT5G50680	-766, -765, -764	-173, -152
AT1G67180	-604	-207, -172
AT5G48870	-30	-574, -493
AT5G64270	-657, -656	-205, -142, -134, -90
AT2G02880	-803	-92, -78, -55
AT2G18850	-555, -554, -553	-971
AT5G64640	-183, -166, -165	-354, -299
AT4G05475	-862, -861	-119
AT3G47980	-958	-987
AT3G07630	-659	-166, -159, -108, -52
AT5G05010	-239	-66, -45
AT3G51580	-197	-129, -76
AT3G16840	-166, -29, -28, -27, -26	-238, -216
AT4G14500	-991, -992	-536, -525
AT5G04350	-541, -540	-659
AT5G01120	-736	-339, -311
AT1G08710	-678, -677, -676	-980, -120, -86, -77
AT2G39590	-222, -198	-568, -306, -277
AT3G19508	-109	-53, -42
AT1G11740	-846, -845, -844, -843, -842, -841, -797	-600, -578, -535
AT3G62610	-989	-975, -968
AT3G22730	-275	-330, -235
AT2G30780	-472, -32, -31, -30	-595, -73
AT5G37340	-709, -708, -707, -706	-530
AT3G60510	-195, -194	-88, -57
AT1G72290	-69	-879, -834
AT3G12290	-478, -386, -385, -384	-176, -116, -109
AT5G19750	-153	-45, -33
AT2G20616	-89, -88	-801
AT2G16510	-319, -318	-615, -150, -114, -85, -61
AT4G32820	-543	-412, -280
AT3G24210	-761	-685
AT3G14300	-30, -29, -5, -4	-994
AT3G06610	-11, -10, -9	-166, -128
AT4G19260	-352	-864, -216, -207
AT1G04400	-903	-629, -45
AT3G53500	-974, -263, -262	-711, -113, -87
AT4G15720	-191, -190	-47
AT5G44980	-365, -133	-82
AT5G26990	-723	-869
AT2G43110	-276	-346, -290
AT5G45360	-905	-983, -924, -83, -57, -40
AT4G30750	-38	-775, -126, -99, -92, -66
AT4G06479	-758, -757, -756, -755	-882, -875
AT4G24980	-712, -711	-767, -734
AT1G79880	-476, -475	-146, -107, -97, -60
AT5G59090	-487	-153
AT2G47580	-264, -136, -135, -134, -133	-231, -128, -104, -90, -78
AT3G62230	-114, -113	-261, -200
AT4G02220	-7	-79, -60
AT2G47830	-915, -914	-157
AT5G06000	-198, -197, -196, -195, -67	-115, -100
AT1G29640	-30	-881
AT2G07360	-758, -757, -756, -755	-857
AT3G06240	-614	-837
AT2G43310	-708	-403
AT5G38740	-346, -345	-480, -454
AT5G67640	-301	-514, -481
AT5G20450	-363, -64	-30, -16
AT3G62540	-252	-135, -77
AT1G61760	-836, -835	-989, -760, -348
AT3G17620	-93	-228, -214, -201, -108
AT5G15660	-875, -21	-976, -366
AT3G48170	-898	-781
AT2G40660	-19	-124, -106, -82
AT1G77080	-275	-888, -944
AT3G13229	-792, -266, -265, -264	-191, -25
AT5G36320	-646, -645, -644	-546
AT2G27090	-721, -720	-554
AT2G22370	-373	-258
AT1G49930	-668	-445, -431
AT1G64630	-868	-210, -178, -138
AT3G57640	-589, -588	-823, -753
AT2G44140	-675	-478, -468, -430
AT4G29400	-299, -298	-248, -232
AT5G40150	-130, -72, -71, -70, -69	-548
AT1G20150	-676, -123	-527
AT5G05670	-642	-76, -58
AT1G53850	-709	-65, -55
AT5G07660	-21, -20, -19	-757
AT1G15460	-23, -22, -21, -20	-96, -77
AT3G49240	-11, -10	-269, -70, -60, -40
AT5G47435	-520, -925, -924, -923	-428, -421, -156, -149
AT3G50930	-104, -103, -102, -101, -100	-729, -658
AT3G55690	-245	-324, -306
AT4G32990	-532, -531	-352
AT4G00700	-787	-332, -265
AT1G65985	-268	-554
AT4G19210	-30, -29, -28	-73
AT5G60030	-456, -455, -454, -453, -452, -451, -450	-174, -156, -140
AT1G63820	-1000, -999, -189	-23
AT1G02780	-70, -21	-61, -43
AT3G49020	-374, -373, -191, -190	-325, -317, -283
AT1G11560	-148, -147	-797
AT5G57420	-16	-758
AT5G15340	-509	-125
AT5G23900	-33	-84, -66
AT4G14070	-925	-724
AT2G25409	-965, -964	-113, -19
AT3G14075	-469, -468, -453	-644
AT4G00680	-577, -576, -575, -574	-359, -336, -314
AT1G05070	-318, -317, -316, -315	-239, -134
AT5G04760	-26, -25	-406
AT1G09690	-52, -51	-233, -171, -108, -81
AT4G31530	-129, -108	-74, -58
AT5G57770	-248	-176, -910
AT5G01950	-618, -617, -616, -462, -461, -460	-114, -96
AT1G76400	-804, -803, -534, -83	-92, -79, -71
AT3G55040	-805, -804, -803	-339
AT1G31000	-32, -31, -30	-108
AT5G22500	-392, -391, -390	-203
AT5G13140	-905, -904	-521
AT1G73760	-983, -982	-813, -798
AT3G19000	-64	-238
AT2G45700	-631, -630	-579, -535, -488
AT2G32850	-550, -517, -516	-823
AT1G35170	-169, -168, -167	-641
AT3G09470	-240, -239, -238	-977, -964, -129
AT3G46930	-757, -756	-809
AT4G30120	-76	-477
AT1G22840	-68, -67	-527, -69, -48
AT3G47590	-942, -941	-303
AT1G21120	-724	-457
AT2G18070	-155	-495
AT5G56910	-615	-162, -144, -137, -82
AT1G04110	-949	-737, -710, -685
AT5G06920	-15, -14, -13	-410
AT3G22230	-17, -16	-322, -83, -55
AT1G76980	-129, -128	-893
AT5G22880	-930	-974
AT3G52670	-150	-245, -234
AT2G39060	-812, -811, -61	-778
AT2G38770	-956	-137, -126
AT4G01570	-216, -215, -214	-184, -172, -165, -87
AT2G20515	-281	-440, -389
AT1G03860	-782	-205, -196, -167, -92, -42
AT1G52710	-678	-870
AT3G19740	-599, -222	-363, -77, -56
AT1G01630	-901	-176, -72, -52
AT5G52480	-882, -881	-629, -611
AT5G03830	-754	-92
AT1G08125	-180	-184, -106
AT5G56452	-234, -96, -95, -94, -93	-662, -636, -335, -313, -303
AT4G08310	-840, -839, -838	-206
AT1G06790	-30, -29, -28, -27, -26	-147, -129
AT3G49920	-668	-619
AT1G77750	-23	-122, -96
AT1G07830	-830, -829, -828	-42, -10
AT1G50290	-359, -358, -357, -356	-747
AT1G71120	-433	-302, -293, -232
AT3G02090	-300, -246, -245	-201, -194
AT1G72040	-706, -705, -62, -61, -60	-603, -584, -568, -422, -340
AT5G55440	-13, -12	-198
AT3G48160	-866, -865	-985, -623, -616, -584
AT5G67380	-123	-75, -56
AT5G40640	-23, -22, -21, -20, -19, -18	-161
AT4G26880	-22, -21	-816
AT1G52930	-16	-96, -77, -62
AT1G14980	-21, -20, -19	-87, -57
AT3G20010	-535, -367, -933	-699, -677, -655
AT2G38560	-508	-208, -193, -172
AT5G05990	-176, -48, -47, -46, -45	-143, -128
AT1G52240	-331	-316
AT5G05910	-282, -281, -280	-842, -672, -953
AT5G47010	-104	-268, -261, -240
AT5G45428	-12, -11	-712, -663
AT5G40930	-116, -115	-545, -98, -75, -57
AT1G06810	-318, -317, -316, -185	-259, -244
AT5G54110	-492	-441, -423
AT5G40400	-633, -632, -631, -630, -629, -619, -238	-285, -254
AT1G80670	-381	-552, -97, -79
AT1G37140	-62	-374
AT2G47330	-273, -272	-89, -78
AT2G23370	-374, -373, -372, -371, -41, -40	-64, -49, -26
AT4G37190	-804, -123	-61
AT1G64880	-360, -359	-64, -57, -38
AT4G09210	-893, -892, -891, -600, -599, -17, -16	-55, -49
AT4G16141	-932, -57, -56	-796, -722, -335
AT4G03260	-358, -237	-164, -136
AT2G33735	-69	-18
AT5G44960	-597, -245, -244, -243	-398
AT2G42540	-783, -700, -699, -698	-177, -109
AT3G61763	-897, -896, -895, -894, -893, -892, -450, -419	-158
AT3G16600	-679, -678, -393, -257, -256, -255, -254, -253, -252, -193, -192, -191, -190, -189, -188	-516
AT2G29065	-722, -659, -928	-238, -225
AT5G24940	-755, -754	-878
AT4G28470	-870	-108, -96, -87, -75
AT2G21790	-215	-118, -87, -23
AT4G40042	-749, -748	-93, -73
AT1G65050	-287, -286, -285	-357
AT5G15380	-538, -537, -536	-451
AT5G65540	-954	-897, -81, -63, -41
AT2G10440	-595	-336
AT5G06265	-129	-142, -109, -99
AT5G17550	-448	-166, -135
AT4G17390	-207, -16, -15	-117, -69, -41
AT4G28180	-658	-673, -81, -71, -47
AT2G19300	-164, -163	-191
AT2G04390	-36	-859, -795, -782, -383, -137, -101, -76
AT4G27580	-672, -671, -670, -669, -40	-356
AT1G07290	-393, -392	-861, -605, -563, -557
AT5G22200	-947, -946	-238
AT5G47120	-836	-531, -512, -33
AT2G29580	-274, -273, -176	-65, -42
AT2G39190	-135, -134, -133	-80
AT5G57640	-189	-550, -525
AT1G22700	-825, -824	-38
AT4G20330	-348, -347	-72, -57
AT1G33770	-201, -200, -199, -198, -197	-280
AT1G20990	-64, -63	-875
AT1G19880	-648, -647	-680, -672
AT2G44690	-984	-809, -796
AT3G20640	-86	-791
AT5G52850	-650	-563, -523
AT1G71730	-396	-456, -73, -53
AT5G52070	-54, -53	-165, -136
AT1G61580	-731, -730, -729, -529, -370, -369	-731, -712, -117, -79
AT1G76750	-200	-206, -84
AT5G48940	-16, -15, -14, -13, -12, -11	-639, -618
AT3G29790	-893, -366, -365, -364, -245, -244	-275
AT5G08470	-577, -576	-94, -72, -52
AT3G13960	-245, -244	-509
AT1G27135	-793, -648, -647	-665, -643
AT1G71290	-690	-386, -357
AT3G13280	-501, -134, -133	-201, -181
AT3G02080	-304, -29, -28	-80, -73
AT1G28090	-771	-76, -55
AT2G11015	-298	-624, -229
AT5G51170	-145, -144	-119
AT3G56170	-340	-313, -115
AT3G10730	-772	-112, -85, -68
AT3G46520	-166	-225, -222
AT5G44050	-969, -968, -967, -966, -965, -964, -468	-800, -742
AT1G64760	-496, -495, -394	-137
AT3G17310	-743, -742	-351
AT3G02260	-91	-193
AT1G02740	-770, -769, -768, -767	-293, -259, -225, -196
AT1G70505	-709, -693	-676, -636
AT5G46470	-60	-586
AT3G48820	-257, -256	-331
AT1G48510	-953	-282
AT1G24520	-377, -376	-328, -310, -288
AT2G10450	-983, -787	-549
AT4G17410	-980, -534, -134, -133	-108, -80, -32
AT5G40850	-733, -732, -731, -950	-609, -599, -591
AT3G12390	-589, -588, -587	-319, -94, -54
AT3G08610	-646	-110, -72, -64
AT2G19080	-89, -88	-326, -126, -109
AT2G16280	-66	-284
AT4G21105	-530, -529, -528, -527, -526, -23	-46
AT4G20800	-940, -254, -253	-521, -336
AT1G49920	-31	-268, -254
AT1G53580	-237	-164, -156, -145
AT1G64600	-535	-340, -293, -262, -94, -62
AT1G78590	-425	-63, -49
AT3G03550	-327, -326	-899, -389
AT1G08780	-453	-41
AT2G24510	-84, -83	-144, -101
AT1G06310	-657, -17	-301, -255
AT1G27950	-248	-688
AT3G56870	-301, -300, -299	-147, -135
AT1G14685	-7, -6	-176
AT2G39870	-716, -328, -327, -326	-374
AT1G70980	-597, -45, -44, -43, -42	-191, -179
AT5G59900	-969	-142, -124, -112
AT3G61370	-846, -845	-552, -129
AT5G23720	-746	-684
AT3G18215	-604, -603, -602, -601, -410, -298, -297	-189, -173
AT5G12460	-887	-772, -692
AT5G24593	-880, -879, -878	-453, -422
AT4G24490	-986	-912, -32
AT1G55540	-500	-68, -44
AT1G70090	-389	-315
AT3G56110	-75, -74, -73	-526, -252
AT5G17120	-427, -10	-710
AT4G01560	-21, -20, -19	-148, -70, -63, -51
AT1G03310	-440, -349, -348, -347	-200, -192, -180
AT5G61030	-570, -569, -568, -920, -919, -918, -917, -29, -2	-465, -434, -150
AT1G71210	-13	-926
AT5G07340	-716	-201, -194, -182
AT4G14540	-919, -918, -917	-308, -268
AT4G18100	-27	-66, -47
AT4G14746	-265	-990
AT5G23850	-492, -491, -490, -489, -488	-312, -286
AT3G47460	-56, -55, -45	-265
AT1G29355	-752, -751	-676
AT5G65450	-23, -22	-712, -699, -456, -447, -426
AT4G36280	-256	-106, -75
AT5G09330	-28, -27	-796
AT3G56860	-508, -507	-329, -52, -40
AT3G15460	-963	-102, -82
AT5G17930	-331, -249, -25, -24	-88
AT2G45000	-274	-169
AT3G03930	-624, -79, -78	-582
AT5G09700	-855, -854, -293, -79	-346
AT4G33865	-15, -14	-90, -63, -48
AT2G45500	-910	-119, -97, -58
AT1G31200	-484, -483	-681, -663, -653
AT1G05385	-507, -506	-307, -292
AT3G44790	-552, -55	-475, -156, -143
AT5G09380	-637, -552, -551	-344, -331, -319
AT4G24570	-82, -81	-277, -204, -178, -165
AT3G27600	-568, -567, -566, -565	-660
AT5G15725	-742, -741, -383, -382, -67	-777
AT5G55170	-523	-287, -255, -247
AT2G29360	-649	-118, -93
AT2G37150	-518, -517	-736, -622, -205, -180
AT5G13610	-387	-208
AT2G04037	-532	-459
AT5G24250	-66	-741
AT5G18760	-445, -444	-353, -340
AT1G49410	-58, -57	-135, -117
AT4G21020	-569, -568, -549, -488, -487, -415, -414, -413, -412, -411	-296
AT1G18910	-345	-322, -309
AT4G27110	-301	-717
AT1G05940	-285, -284	-128, -64, -57, -45
AT2G20930	-746, -745, -996, -995, -994	-24
AT2G17540	-36, -35	-704
AT4G29735	-403, -402, -401	-94, -53
AT3G13150	-32, -31, -30, -29, -28, -27, -26	-825
AT1G26900	-637	-82, -64
AT1G71500	-323	-105, -95, -78, -15
AT5G62310	-903, -902	-879, -872, -856
AT3G58060	-507	-747
AT5G08000	-884, -883, -882	-782
AT3G09140	-611	-667
AT5G14590	-200	-84, -72
AT3G01490	-897, -613	-980, -675, -662
AT1G72410	-497	-835, -819
AT1G51190	-474, -473	-607
AT2G20825	-408, -5	-579
AT5G33421	-864	-79, -41
AT3G47510	-327	-152
AT5G63280	-10, -9	-156, -126, -114
AT1G79970	-744, -496, -495, -494	-868, -862
AT2G34510	-531	-345
AT3G55230	-687, -686	-603, -564, -542
AT4G39620	-948	-137, -107
AT2G35510	-871, -870	-66
AT5G65060	-557	-1, -802, -792
AT4G38700	-770, -769, -768	-636, -627
AT5G36430	-645, -644, -643	-545
AT5G46150	-477, -476	-381
AT2G18520	-336, -335, -334	-245, -169, -104
AT4G17200	-36	-140, -123
AT1G53815	-702, -510, -509, -934	-113
AT2G38820	-952	-862, -827
AT2G27760	-775, -199, -198, -197, -196, -195	-120, -104
AT2G02760	-577	-516
AT5G54050	-502	-548, -426
AT3G52220	-389, -217, -216, -215, -214	-497, -82, -58
AT5G25230	-160	-682, -279, -248
AT4G19140	-715	-181, -169
AT1G23760	-781	-473
AT1G32510	-103, -102	-513
AT3G54150	-372	-351, -339, -309
AT2G06645	-921	-387
AT1G23290	-297, -296, -274, -273, -272, -271, -57	-158, -143, -111, -88
AT5G66560	-864, -863, -862, -861, -860	-480
AT1G20110	-607, -429, -428	-299, -272
AT5G17090	-19	-178, -149
AT4G00895	-369, -336	-248, -226
AT2G18245	-300, -299	-859
AT3G21310	-895, -55, -54	-787
AT1G07810	-738	-133, -77
AT1G17070	-549	-103, -81, -56
AT3G16950	-303	-615, -104, -79
AT1G45110	-46, -45, -44	-592
AT4G31150	-505, -86, -85	-57, -39
AT2G15900	-126	-273
AT3G01440	-363, -925	-893
AT3G47450	-373, -363, -362	-153
AT2G32820	-86	-360
AT1G71090	-422	-127, -115, -79
AT4G19829	-630	-684, -52
AT2G26160	-87, -86	-113
AT1G04778	-241, -240	-953
AT3G30220	-308	-953, -283, -253
AT1G52910	-294	-683
AT4G34300	-555, -554, -553, -552	-798
AT2G18110	-719, -913	-65, -54
AT2G12461	-928, -927	-574
AT3G45820	-238, -237, -236	-213
AT4G34660	-148	-864, -82, -80, -60
AT2G01070	-902	-66, -49
AT5G16610	-136, -135, -134	-970, -127, -97, -89
AT5G48840	-726	-839, -592
AT4G37095	-147, -146, -145	-471
AT2G17760	-820	-856, -833
AT1G19390	-899	-553
AT3G26850	-47	-77, -65
AT4G15180	-491	-758, -962, -950
AT5G60670	-533, -532, -531, -530, -502, -501, -52, -51, -20	-322
AT5G59330	-74	-899, -870
AT3G16640	-281, -30	-188, -67
AT1G67170	-429, -428, -427, -106, -105	-53, -29
AT4G31060	-464	-426
AT1G30590	-578	-685, -614, -593
AT4G11560	-149	-535, -519, -443, -424
AT3G26320	-460, -459	-598
AT5G50520	-435	-487
AT5G40350	-571, -570	-780
AT4G24260	-90	-249, -909
AT3G12490	-688	-465, -450
AT4G14210	-9, -8	-480, -409
AT1G71310	-66	-96, -86, -53
AT4G00580	-38	-964, -288, -275
AT4G12210	-109, -108	-440
AT5G59970	-434, -433, -432	-239, -219
AT1G66510	-777, -679, -678, -559, -267, -266, -265	-97, -76, -66, -52
AT5G11530	-821, -557	-786
AT3G56610	-835, -834	-226
AT5G44635	-63, -62, -61	-222, -209, -196
AT5G26749	-75	-157
AT2G33835	-253, -252, -251	-81, -40
AT1G03810	-89, -88, -87, -86, -30, -29	-538, -514
AT4G36360	-929	-783
AT3G28560	-627, -626	-454, -399
AT5G05580	-49, -48, -47	-339
AT3G14190	-676	-110, -98
AT2G20635	-555	-193, -158, -130
AT3G47130	-910, -909	-817
AT3G02430	-317, -316, -315	-651
AT1G43320	-827, -826, -825, -824	-539
AT1G64255	-82, -81	-151, -130
AT3G28630	-466, -465, -398, -397	-821
AT5G48990	-612, -611	-116, -69
AT4G08730	-180	-361, -335, -317, -299, -276
AT4G20100	-711, -40, -39, -38	-960
AT5G52980	-264, -263, -262	-182
AT5G13150	-22	-449
AT3G08520	-408, -129	-174, -150
AT1G55325	-32, -31	-99, -79
AT5G03920	-961, -960	-888, -231
AT3G15860	-463, -259, -258	-744, -315, -285
AT5G55310	-116	-172, -148
AT5G49930	-489	-110, -82
AT4G13190	-315	-525
ATMG01370	-786	-669
AT5G60990	-624, -245, -244	-56, -45
AT4G19620	-422, -27	-116, -96
AT4G20720	-419	-671
AT1G63980	-568, -567, -566	-110, -87
AT5G51040	-287, -286	-41
AT1G60570	-19, -18	-622, -133, -95
AT5G25860	-94, -93	-654, -648, -636, -630
AT5G05640	-69	-646
AT5G45990	-55	-260, -240, -232, -203, -183, -140
AT2G34820	-333, -332	-867
AT3G62470	-468, -151	-826, -23
AT4G13520	-849	-732, -85, -71, -51
AT1G20340	-336	-235, -225
AT5G61710	-51	-833, -814
AT4G05270	-435, -434, -433, -432	-126, -114
AT3G15870	-706, -911, -910	-884, -854, -425
AT5G48040	-285	-122, -115, -107
AT3G18282	-894	-86, -43
AT1G78040	-611, -610, -481	-371
AT3G62600	-259	-280, -273
AT5G65010	-80	-873
AT5G56580	-9	-207, -171, -153
AT5G03290	-611	-175, -136
AT4G11010	-75	-149, -38
AT5G45590	-680, -332, -331	-570
AT3G53440	-315, -314, -313, -271, -270	-218, -204
AT4G16680	-60	-675
AT4G36750	-416	-278, -224, -155
AT1G21230	-993	-954, -926
AT5G05660	-334	-399
AT1G10840	-282, -281, -280	-167, -160, -80
AT5G01110	-455, -454	-127, -99
AT5G08565	-567	-62, -55, -43
AT2G46390	-421	-98, -84, -64
AT4G21720	-670, -669, -668, -572	-368
AT1G47870	-456	-377, -191, -180, -168, -156
AT1G72340	-420	-962, -111, -99, -81
AT5G43518	-799, -373	-821
AT1G65280	-561, -168	-86
AT1G23770	-53	-853, -174, -153
AT3G43150	-264, -53, -52, -51	-203, -909
AT3G04400	-18	-139, -84, -56
AT5G56930	-373, -372, -199, -198, -197	-159, -135, -109
AT4G11640	-357, -356, -355, -354, -353	-538
AT3G02850	-787	-231
AT2G43650	-14	-78, -58, -41
AT1G02145	-968, -967, -966, -504, -503	-103, -90, -51
AT5G25850	-139	-122
AT4G15715	-308	-474
AT1G50650	-72	-853, -323
AT3G60560	-437	-169, -157, -150
AT1G06490	-138, -137	-673, -611, -557, -539, -125
AT1G19970	-732, -731, -730	-266, -255
AT5G03070	-876, -875	-79
AT1G05140	-770, -769, -768, -767, -766, -765	-117, -98, -71
AT1G36756	-25	-995
AT3G57930	-656, -655, -634, -633, -632, -631	-468, -222, -209
AT3G55340	-12, -11	-70, -47
AT1G70600	-75, -74	-109, -84
AT5G60180	-45	-495, -488, -476
AT2G28240	-321	-93, -79, -55
AT2G40690	-144, -143, -142	-21
AT2G17250	-657, -242	-73
AT3G12590	-946	-724, -717, -695, -688, -514
AT1G18335	-664, -663	-838, -519, -89, -53
AT1G59359	-1, -57, -56	-138, -82, -74
AT5G62160	-28, -27	-710
AT3G63340	-74	-119, -51
AT4G12790	-920, -919, -29, -28	-826, -709
AT4G10100	-105	-185
AT4G26600	-211	-101, -78, -55
AT2G45790	-596	-959, -994, -239, -207
AT3G30383	-943, -942	-773, -760
AT3G43280	-250	-722, -242, -193
AT4G38790	-284, -283, -282	-304, -164, -132
AT3G56030	-189, -188, -130	-81, -65, -37
AT2G05220	-319, -318, -225, -53	-109
AT3G28230	-243, -43, -42, -2	-107, -87, -68
AT2G24500	-268, -267, -154, -153	-115, -103, -59
AT4G13940	-255	-282
AT1G22830	-334	-744, -123, -61
AT1G09630	-186	-30
AT5G41940	-914	-53, -43, -36
AT3G21090	-764, -763, -762, -761, -760	-915
AT1G75450	-491, -490	-728
AT5G37470	-409	-204
AT5G44040	-436	-162, -104
AT4G26300	-810	-647, -955
AT1G79150	-8	-128, -92, -69, -57
AT3G25930	-746	-710, -683
AT3G63390	-328, -327, -326, -325, -324, -323	-758, -699
AT2G24470	-155	-557, -555, -548, -538
AT1G67880	-965	-483, -474
AT1G69470	-143	-883
AT3G59800	-337	-737
AT5G58140	-977	-579, -553
AT4G39745	-803, -802, -801	-469, -407
AT1G06010	-552	-555
AT2G41415	-613, -612	-661
AT5G18630	-875, -874	-275, -274
AT5G08490	-877, -876, -875, -874, -873	-720
AT1G17580	-646, -645, -644, -643	-611, -503
AT5G60964	-537	-500
AT1G64260	-167, -166, -165, -164, -163, -71	-432
AT2G24780	-277, -276	-409, -385, -348, -329
AT2G33720	-265, -264	-451, -439, -423
AT5G08660	-611	-787, -769
AT2G48160	-1000, -986, -846, -985, -840, -984, -983, -982, -810, -809, -808, -999, -981, -794, -793, -980, -763, -762, -761, -755, -754, -753, -740, -739, -972, -998, -971, -693, -692, -970, -691, -685, -684, -683, -682, -969, -662, -661, -660, -659, -997, -960, -959, -958, -957, -956, -955, -537, -954, -996, -946	-138, -117
AT5G24850	-898	-788, -770
AT1G08300	-253	-751
AT5G23989	-457	-262
AT1G07020	-633, -588	-72, -42
AT4G14220	-608, -607	-207, -136
AT5G58710	-199	-443, -124, -95, -68
AT4G21100	-165	-142
AT1G19380	-797, -796	-46
AT4G20940	-863, -862, -861	-414
AT5G23420	-463	-260, -238
AT1G59760	-45, -44, -43	-1000, -82, -57
AT5G57230	-251	-621, -6
AT5G48500	-951	-865, -21
AT2G42550	-168, -167, -166, -83	-757, -689
AT4G17530	-443, -442	-172, -139
AT3G48080	-652	-590
AT5G15720	-841, -840, -482, -481	-446
AT5G15550	-671, -670, -660, -33	-168, -147, -140
AT4G33060	-802, -801	-76, -52
AT5G58630	-704, -628	-290, -267
AT3G62528	-513	-441, -432
AT1G14850	-259, -108, -107, -106	-745
AT2G41475	-672, -671, -670, -669, -668	-893
AT3G57500	-835, -834	-798, -780
AT5G13990	-634	-641, -465, -458, -448
AT3G62050	-749, -367, -366, -365, -364	-556, -235, -176, -158
AT3G13930	-910, -909, -908	-214, -195, -79
AT5G01020	-209, -208	-87, -60, -43
AT5G51030	-868, -867	-109
AT2G44940	-747	-17
AT3G28480	-249	-372
AT5G28463	-979, -407, -376, -375	-649
AT1G63830	-537	-703
AT1G76120	-453, -452, -451	-100, -78, -53
AT1G78920	-493	-220, -195, -183
AT3G08790	-848	-226
AT2G27680	-808	-41, -16
AT5G26770	-390	-985
AT1G06923	-220	-986
AT3G52230	-352	-81, -57
AT2G27580	-393	-31
AT4G16447	-737, -736, -735, -385	-962
AT1G15270	-268, -267	-92, -67, -44
AT1G09645	-987	-886
AT4G33500	-549, -548	-58
AT4G28870	-88	-398
AT3G01015	-603, -602	-109, -98
AT2G23040	-998, -997	-732, -710, -702
AT2G45710	-3, -2	-785, -145, -98, -54
AT4G32380	-765	-464
AT2G37190	-47, -46, -45	-94, -77
AT1G19530	-930	-204
AT2G27480	-531, -530	-273, -236, -129
AT2G02150	-129, -128	-265, -258, -244, -214
AT5G48030	-551, -550	-130, -122, -115
AT2G29170	-930, -929	-686, -669, -654, -295
AT5G42950	-548, -547, -546, -545, -233, -232	-907
AT5G44180	-34	-951, -934, -100
AT4G21130	-41	-880, -163
AT2G16500	-704	-95, -89
AT4G28564	-298	-261, -235
AT3G12740	-965, -964, -963, -962	-318, -298
AT3G09540	-895, -489	-455, -401
AT2G03090	-619, -147, -146, -145	-754
AT2G36305	-334, -333	-70, -52
AT1G74055	-452, -451	-652, -424, -416
AT1G35220	-983	-758, -74, -53
AT3G12660	-498, -410, -409, -408	-388, -363
AT5G13560	-797, -796	-855
AT5G59570	-435, -434, -433, -165	-248, -217
AT5G44440	-82, -81, -80	-898, -332
AT1G65380	-664, -663, -662	-602
AT3G25470	-200, -199, -198, -197	-662
AT5G08535	-398, -397	-100, -77
AT4G05040	-598	-682
AT1G67160	-386, -43, -42	-119, -95
AT1G31240	-45, -44	-222
AT1G69010	-679	-589, -575, -485, -478, -405, -393, -300
AT1G63390	-271	-796, -930, -52
AT3G11010	-819, -818	-627, -592
AT3G46910	-15, -14	-687
AT5G62950	-272, -97	-381, -303, -147
AT1G01160	-295	-137, -112, -85
AT1G02816	-843, -548	-287, -233, -232, -127, -116, -66
AT5G11980	-788, -787, -208, -207	-926
AT5G50630	-436	-488
AT4G22165	-77	-418, -145
AT5G35520	-36, -35	-212, -198, -158
AT5G48230	-888, -887, -886	-899
AT4G34190	-345	-796
AT3G11380	-187, -186	-163
AT3G16880	-469, -46, -45, -44	-621, -174
AT2G31290	-50	-338
AT5G63065	-755	-910
AT4G18930	-678	-402, -284
AT1G67580	-839	-490
AT1G62240	-290, -289, -288	-336
AT1G71370	-720, -719	-433, -109, -84, -57
AT1G51620	-152	-116
AT5G63085	-652, -651	-299, -287
AT2G07830	-389	-185
AT3G56510	-495, -27, -26, -25	-246
AT4G39040	-63, -28	-169, -152
AT3G24255	-459	-326
AT4G24150	-384	-450, -420
AT5G11170	-680, -431, -430	-319, -71
AT5G55530	-991	-52
AT5G20650	-568, -567, -566	-17
AT5G06260	-57	-87, -77, -44
AT3G46940	-450, -449, -448, -424, -423, -422, -82	-366, -358, -329, -147, -112
AT5G35400	-658	-92, -70
AT2G24765	-863, -862, -861	-662, -90, -63
AT5G47455	-59	-92, -78
AT2G14800	-974, -295, -294, -293, -181, -180	-927
AT3G60780	-266, -265, -910, -909, -908	-834, -807
AT5G01670	-670	-409
AT1G16780	-743	-260, -254, -247
AT4G10740	-444, -443, -77, -76, -75	-754, -91
AT5G43640	-139, -138, -41, -40, -39	-192, -185
AT4G15215	-901, -900, -899, -898, -897	-862
AT5G27950	-373, -372	-873, -850, -320, -301, -264, -240
AT1G20575	-600, -495, -220, -219	-93, -75, -58
AT1G21110	-703	-441
AT5G64395	-778, -777	-990, -322, -298, -244, -237, -213
AT4G30600	-70	-633, -493
AT5G51280	-20	-66, -43
AT1G56600	-168	-496, -489
AT3G11710	-24, -23, -22	-52
AT1G22985	-982	-459, -379
AT1G78340	-975, -974, -973, -972	-490
AT5G57460	-546	-882, -955, -141, -114, -87
AT3G11960	-139, -138	-655
AT5G64350	-34, -33, -32	-201, -162, -90, -44
AT3G44600	-916	-99, -79
AT4G27760	-825	-38
AT1G13800	-320	-276, -260
AT2G41770	-809, -402	-769, -632
AT2G29480	-892, -608, -607, -606, -605	-742
AT4G00260	-993, -992	-891
AT3G63510	-506, -505, -410	-836, -105, -43
AT3G05700	-676, -675	-124
AT3G31400	-327, -326, -325	-546
AT4G28210	-542	-804, -341, -107, -83, -54
AT4G37910	-689, -18, -17	-182, -134
AT2G47170	-826, -825	-162, -125, -115
AT5G19570	-91	-656
AT1G69670	-152, -151	-304, -298, -280
AT2G40205	-98, -24	-155, -144, -125
AT1G16810	-242, -241	-38, -28
AT5G23180	-99	-780
AT5G64680	-177, -176, -175, -174	-99, -89
AT5G51080	-26	-97
AT4G25540	-502	-113, -94, -75
AT5G23250	-641, -640, -639, -638, -948	-54, -21
AT5G27120	-108, -17, -16	-167, -145
AT5G43330	-416	-118, -104, -76
AT3G08630	-765	-584, -85
AT3G21295	-233	-457
AT5G58440	-551	-232, -219, -202
AT4G22670	-206	-192, -162
AT5G45973	-731, -730, -729	-354
AT1G80170	-386	-487, -448, -435
AT5G03690	-936, -935	-878, -88, -22
AT5G63830	-32, -31	-125, -118, -94
AT3G18740	-472, -143, -45, -44	-404, -110, -87
AT3G18880	-966, -965	-831, -58, -37
AT3G19880	-619, -27, -26	-489
AT3G17520	-680, -679, -411, -410, -149	-348, -326
AT4G37110	-558, -557	-237
AT1G08270	-6	-264
AT4G31120	-40	-107, -78
AT1G04080	-493, -492, -924	-684, -72
AT4G37820	-237, -236, -235	-729, -296
AT3G01850	-784, -759	-551, -235
AT4G21280	-638	-183, -172, -153
AT4G00380	-105	-66
AT2G03110	-207, -206, -205	-570
AT4G24040	-552, -551, -29	-331
AT3G61650	-43, -3	-292, -254
AT2G18020	-52	-241, -60
AT3G43290	-67	-129, -75
AT2G17870	-26, -25, -24	-156, -138
AT1G18750	-300, -299	-223, -203
AT1G16410	-71	-71
AT2G28290	-501	-123, -95
AT1G27470	-542	-56
AT1G62181	-987, -965, -964, -963	-142
AT1G79120	-759, -758	-51
AT1G67350	-660	-386
AT3G25900	-48	-52, -33
AT5G64990	-960	-942, -105
AT4G39520	-106	-33
AT5G18210	-892, -891, -890	-541
AT5G46800	-794, -793	-219, -193
AT3G46040	-968, -967	-241, -182, -85, -62, -39
AT1G64510	-333	-65, -47
AT1G18540	-916, -915, -914, -7, -6	-979, -129, -81, -51
AT1G61667	-39	-757
AT2G20520	-682	-574, -523
AT5G27400	-485, -258, -257, -256, -255, -254	-38, -29
AT4G04670	-4	-130, -106
AT5G19620	-510	-40
AT2G02770	-41	-865, -845, -803
AT3G53800	-632, -439, -153	-208, -180
AT4G08351	-295	-431, -304
AT3G26540	-83, -82, -81, -80, -79, -78, -77, -42	-142, -122
AT1G21065	-811	-27
AT3G17626	-207	-192, -99, -86, -72
AT3G27325	-485, -264	-956, -93, -74
AT3G44440	-485, -484, -483	-922
AT1G45100	-591, -51	-704, -669
AT3G45830	-307, -58, -57, -56	-81
AT5G59830	-895, -894	-635
AT3G25250	-995	-463, -455
AT1G29090	-267	-543
AT3G29385	-927	-921
AT3G63070	-97	-312, -285, -263
AT4G34215	-646, -645, -644	-795, -762
AT3G60050	-129, -128	-310, -281
ATCG01110	-992	-805
AT4G28190	-803	-788
AT1G46696	-504, -296	-750, -738, -720
AT1G48605	-595, -594, -8	-117
AT5G07940	-379, -378	-359, -347, -172
AT1G63270	-53, -52, -51	-160
AT1G71790	-954	-62, -50
AT3G06820	-211, -210	-109
AT3G09085	-289	-115, -108, -78, -62
AT4G00850	-711, -710	-237, -225
AT1G62770	-26	-131
AT5G65860	-980, -66, -65, -64	-995, -112, -79, -69
AT4G26340	-305	-788
AT1G35350	-478	-175
AT1G21700	-841, -840, -909	-530
AT3G61028	-678	-51
AT3G16580	-53, -52	-728, -617
AT5G18380	-937	-490
AT5G38565	-148	-464, -452
AT1G26300	-763	-114, -104, -69
AT1G09760	-185	-397, -82, -68, -55
AT5G41765	-728	-848, -837, -795, -769
AT3G13490	-73, -72, -71, -70, -69, -68, -67	-85, -47
AT3G24570	-719, -718, -717, -716, -562, -378, -377, -376	-134, -99
AT3G05130	-54, -53	-134
AT2G45720	-400	-713, -693, -310
AT5G16960	-262	-468
AT3G45890	-81	-578
AT5G61920	-330	-100, -81, -54
AT4G13200	-708	-87, -67, -50
AT4G28950	-543	-489, -455, -345
AT4G16710	-237, -236	-122, -95, -68
AT2G17972	-617, -616	-993, -128, -101
AT2G20440	-201, -200	-159, -139
AT2G32070	-101, -100, -99	-382
AT1G43610	-39	-252
AT5G58450	-90, -89	-728, -154
AT2G02380	-955, -954, -953	-218
AT2G37560	-909	-994
AT3G63060	-795, -979, -978, -977	-629, -607, -580
AT3G14450	-497	-204
AT4G29360	-974, -973, -972	-628
AT4G22630	-844	-677, -653
AT5G47700	-996, -995, -994	-78, -45
AT4G23760	-820	-57
[truncated: 1,319 more rows]
