# Supplementary material for: Promoter-based identification of novel non-coding RNAs reveals the presence of dicistronic snoRNA-miRNA genes in Arabidopsis thaliana
Source: BMC Genomics. 2015 Nov 25;16:1009. doi: 10.1186/s12864-015-2221-x (PMC4660826; doi:10.1186/s12864-015-2221-x)
Supplement: Additional file 10: Table S4. — List of 60 lincRNAs containing Telo-box and site II elements. (XLSX 15 kb) [file 12864_2015_2221_MOESM10_ESM.xlsx]

## Sheet: Sheet1
Table S4. List of 60 lincRNAs cotaining Telo-box and site II elements
ID	Cooridnates	Length	Telo-box position	site II postion	Rfam annotation
RLFS_008346	Chr1:10876..11430	555	-1427,-1426	-927	/
RLFS_008461	Chr1:12447396..12447799	404	-143	-182	/
RLFS_008498	Chr1:17234846..17235375	530	-1224	-873	/
RLFS_008562	Chr1:22556318..22556488	171	-722	-704,-679	/
RLFS_008587	Chr1:23701188..23701372	185	-118,-117	-174,-141	monocistronic snoR108
RLFS_008601	Chr1:24519681..24520102	422	-514,-91,-26,-25	-105,-95	/
RLFS_008632	Chr1:27711953..27712366	414	-146	-213,-120,-107	/
RLFS_008633	Chr1:27712616..27713113	498	-809	-876,-783,-770,-635	/
RLFS_008649	Chr1:28889141..28890886	1746	-249	-155,-118	novel snoRNA ncR26-ncR27
RLFS_008654	Chr1:29328665..29329304	640	-1664,-1663,-599	-1451,-1007	/
RLFS_008390	Chr1:4697383..4697706	324	-986,-985	-8	/
RLFS_008403	Chr1:6140629..6141565	937	-135,-134	-506,-485,-422	novel snoRNA ncR28
RLFS_008407	Chr1:6271500..6272419	920	-1292,-1291,-1260,-351	-109	/
RLFS_008414	Chr1:7336061..7336407	347	-1119	-1793,-1755,-1697	/
RLFS_008353	Chr1:768419..769441	1023	-1254	-1303	/
RLFS_008349	Chr1:82380..81059	1322	-1659	-1010	/
RLFS_008345	Chr1:9841..10738	898	-1092,-1091,-392,-391	-1083,-1071,-1028	/
RLFS_014224	Chr2:10741641..10742166	526	-860	-896	/
RLFS_014279	Chr2:16986288..16986561	274	-58,-57,-28,-27	-1362,-1144,-555	/
RLFS_014281	Chr2:17108413..17108628	216	-1149,-1148	-334	/
RLFS_014142	Chr2:2578251..2578909	659	-684	-598,-588	/
RLFS_014151	Chr2:3500707..3501310	604	-1878	-786	/
RLFS_014184	Chr2:7053574..7054430	857	-240	-331,-6	/
RLFS_014187	Chr2:7193770..7194352	583	-585,-562,-561,-560,-559	-248,-97,-69	/
RLFS_014188	Chr2:7252774..7253361	588	-471	-534	/
RLFS_014207	Chr2:9560124..9560701	578	-722,-721,-720,-71	-198,-134,-122,-80	polycistronic snoR128-snoR129
RLFS_021093	Chr3:11509199..11510482	1284	-267	-1328	/
RLFS_021086	Chr3:11154171..11154431	261	-41	-253	monocistronic snoR94
RLFS_019279	Chr3:11487053..11487850	798	-485,-484,-462,-461,-460,-351,-350,-349	-1591	/
RLFS_021144	Chr3:16523753..16524245	493	-40	-1117	/
RLFS_020958	Chr3:1681824..1682032	209	-1904	-271,-169,-146	U1 spliceosomal RNA
RLFS_020570	Chr3:21277176..21277763	588	-662,-661,-660,-659	-1017	/
RLFS_021207	Chr3:22171504..22172068	565	-556,-275	-1243	/
RLFS_021219	Chr3:23181492..23182054	563	-1256,-1255,-1254	-1747,-960,-909,-56,-21	monocistrnoc snoR83
RLFS_017973	Chr3:2345244..2346117	874	-209	-680,-642,-616,-594,-550	/
RLFS_021022	Chr3:7280506..7280727	222	-1212,-1211,-1197	-1511,-1500,-343	/
RLFS_021056	Chr3:9720196..9720448	253	-665	-1593,-1321,-1222,-1195,-559	/
RLFS_026375	Chr4:11671154..11671946	793	-32	-274,-259	/
RLFS_026265	Chr4:1472742..1473128	387	-682	-179	plant SRP RNA
RLFS_026432	Chr4:16891396..16891909	514	-361	-413,-395	/
RLFS_026439	Chr4:17694968..17695261	294	-1196,-1195	-181	/
RLFS_026289	Chr4:4971266..4972106	841	-1218	-674,-648,-626,-599,-587	/
RLFS_026254	Chr4:61680..62689	1010	-1917,-1916,-1915,-1404	-87	/
RLFS_026324	Chr4:6763855..6764235	381	-43,-42	-169,-117,-96	monocistronic R137
RLFS_026326	Chr4:6802822..6803200	379	-167,-166,-165	-665	/
RLFS_022288	Chr4:8445654..8446789	1136	-1699,-1698	-409	/
RLFS_030353	Chr5:1341813..1343553	1741	-403,-402	-205	monocistronic U34d
RLFS_034049	Chr5:19624434..19625523	1090	-75,-74	-152,-139,-110	polycistronic snoR82-snoR139
RLFS_034051	Chr5:19756438..19757199	762	-567	-708,-384,-374,-338	/
RLFS_032838	Chr5:20094999..20096113	1115	-217	-689	U1 spliceosomal RNA
RLFS_034080	Chr5:22634711..22635552	842	-420,-419	-1302,-1279,-1238	/
RLFS_034081	Chr5:22828428..22829168	741	-74	-137,-119	polycistronic snoR153-snoR12.2-U24.2
RLFS_034083	Chr5:23369451..23369919	469	-1930,-1840,-1396	-855	/
RLFS_034117	Chr5:26349633..26349954	322	-515,-514,-513	-510,-500,-467	monocistronic snoR67
RLFS_030160	Chr5:30024..30977	954	-711,-549	-799,-774,-741,-719	/
RLFS_033871	Chr5:3786106..3786720	615	-506	-212	/
RLFS_033888	Chr5:5448508..5450129	1622	-63,-62,-61	-108,-100,-70	polycistronic snoR106a-snoR106b
RLFS_033930	Chr5:7891012..7891896	885	-371	-596,-574	/
RLFS_033840	Chr5:9243..9506	264	-593,-592	-758,-741,-714	/
RLFS_033960	Chr5:9939200..9939803	604	-1199,-1198,-1197,-184,-183,-182,-181	-1007,-982	/
