# Supplementary material for: Promoter-based identification of novel non-coding RNAs reveals the presence of dicistronic snoRNA-miRNA genes in Arabidopsis thaliana
Source: BMC Genomics. 2015 Nov 25;16:1009. doi: 10.1186/s12864-015-2221-x (PMC4660826; doi:10.1186/s12864-015-2221-x)
Supplement: Additional file 12: Table S6. — List of primers and hybridization probes used in the experiments. (XLSX 16 kb) [file 12864_2015_2221_MOESM12_ESM.xlsx]

## Sheet: Sheet1
Table S6. List of primers and hybridization probes used in the experiments.
Primers for RT-PCR
ID	5' Primers	3' Primers	Primers coordinating to upstream gene	Primers coordinating to downstream gene
cluster1	GACATGAACGATCTAAATCTTCG	CTTTAGATCACCAGCTCAGAG	TAGTGACCAGTAAAACTTGCC	/
ncR12	AGGTTAGCCATTGGATGTTG	ATGAACAATCTAATGTCAGGG	CATTCTCGACGGTCATCTTC	TCGTCAGGAACTTGAGTAAAG
ncR18	TCCCAAAAAGCTATGTTGATGAG	TTGACATGAGACAAACTATTAGTCC	CGATGCAATGATGACGAAAAGG	TCAGAAGAACTTTGTAGAGTTAGGG
cluster7	GAATCGTTAAATTTGACGAAAGGG	AATCGTCGGTATATTCAGGATC	CTCATTTGTTACATACCTAAGAGCC	CAAGTGTTTGGAGTTCTTGAGTC
cluster10	TTTTGTGAATACTGAGGGCTA	CAAAGATAATGAGTCTCAGCAAG	TATCAATGGGCTTTGCTGTG	CTGAGTCACCTACTTGTCTG
ncR30	ACACGCATCAACAGAAATCTC	GAAGAGGTGAGATCTTGAAACTG	TGGTTGACCCGAAATATGTATG	CTCGACTTATGAAACTCTGAGG
ncR31	CTTCCTTGCTAATTTAGAATCATGAG	AACTTTGAGAAATCTGTATTCAAAATC	CCGCTTGTCTAACGTACTCG	CATCTTCACTGCCCAATCTG
ncR33	GGTAACAAAAAGAGGTGCAAATG	CGTACTTATCAATCAACTACCAGAAC	CAACCAAATTGTGTTCTCTGTC	CGGGTCTAGCCAATATACTG
ncR35	CTCTCTTTTGTTCTGTCTTTATATCTC	CGTGGATTAACAAAAACACCAAAAG	AGAGCAATTACAGAAGGAATCG	CCCTGCTCAACTCATGTTTG
ncR40	GGGTAAGTAAGGAGCTGAAAAC	TGGTCGGATCAATCTCACTC	TATCTGGTGCCAAATCGTCG	AGAATAGCATTCACAGAAATGTTC
ncR43	GATAGTATGCTTCGGTTCTTCTAC	ATCAGATTTTCAGGAATTATCCTAGTG	GATGGAGAAACTGAGAATGACG	GCTTCCGTACTTATTTGCTTTG
ncR45	TCATACAGGTTATGTCTATCGTCAC	CCATATTCAACACAAGCCTGTATG	GCTTCTCAAAGTGAAAAGTTGTG	ATGGGGTTTAATGGTTGAGTG
ncR48	TTCTTCTTTAACCGCTAAAAATCG	TTCAAGTGGTTGTAGTTGATTG	/	TGAAGTTGGACAAGTTTATGATTATG
ncR49	CACTTCAATGAAAGCTATTACTTCT	AACTAGATGTATCATAATCCCCTTG	AGTCTGTGAGTTGCTGTTTC	TCAATTAAGAACTGGATCAGGAG
ncR51	CGGGCGGGCTGATGATATAAC	AGCGAGACTCCGTGAATCTTAC	CACAAAAATGTGTGTGCTTGG	CGAGATAGGGCTAACTATGCTC
ncR52	GTTCGCTTTTGGATTACAGTTC	GATTCATAGTTCCTGGAGAATCAG	GAATTGGCGGAGTCTGAGAC	GACGATTTCTTAGTTATGCGATATGG
sno-miR158b	GGATAAGAACACGTCATCTCTG	AGCCAATCCCTCCGAGAGTC	TGTTTGGACGCAGGATTACTC	TACGATGGGATCATGGAACG
sno-miR779	CGAGGTTCTAGGGAATGTTG	TAATGAGCAGCAACATAGCAG	/	AGGCAGTGAAATACTTAGATTCG
sno-miR775	TGGTTCTCAAAGCCGAATCG	GGCAAAGAGAATACAATCAGAGTC	TGGGTCTTGGTTACTTGTGC	CATTTCTCTGTATCCTCCTC
sno-miR1	GGACCACCGAGTTCAGTTTC	GGTTTTGACTTTATTCCAGTTGTC	/	/
sno-miR2	CTAAACTGAAACAGAGGCGTC	TTTCACTCCATCTAATGTGTCG	GTAAATCCGTCACCATACGAAAAC	TGATTGCTTTCTTCGTCTCTATC
sno-miR3	GGGATCACACCTCCTCCAAC	GCACCAAGTAGACCATGTTGTAG	/	/
sno-miR4	GGTCACACCACTACAAAACATTAG	CATCAACAAACCCTCCTCTAATG	/	/
sno-miR5	GAAAGCAAGGGACTGTCGTC	CTCATCTACGTCTTTACAAGATCG	GCTCTCTCTTGTCCTCCTATC	GGTTTGGGATTGAAGATGCG
osa-sno-miR156c	TGTGCTTGTTGGAGTTGTTAGG	CTCAGAAATACTTCACAGAGAGAG
osa-sno-miR827	AACCTGTTTTGTTGCTGGTC	TCGTCATACCAGGTACTACTAG	/	/
osa-sno-miR160d	ATATGCCTGGCTCCCTGTATG	GCATCTACCATAATCTAACCTCTCC	/	/
osa-sno-miR171c	TACTTGAGAGGGAGTGTATTGATTG	CCTTACATAAACAAACGAGCAGC	/	/
osa-sno-miR1425	CTGTTGACTGCATTAGGATTCAATC	CTGAAACCTCTAACGTCAGCAAG	/	/
osa-sno-miR1850	AGGACGGTGAAGATCGTATC	TGGAGGAAGATTGATGTGAAC	/	/
osa-sno-miR6250	TCTCTTGTTCTTGTTAAGGTGG	TAATCTAATGACCTCAGGTAGC	/	/
osa-sno-miR166b	GCAAGCAAGCAAAAGTTATC	CTACTCCTCCTATCTATCCATCAG	/	/
Primers for RACE
ID	5'- RACE primer	5'-RACE nested primer	3'-RACE primer	3'-RACE nested primer
sno-miR779	GAGCAGCAACATAGCAGAATCATCAAGAG	CTAATAAGTGATGACGAGAAAGCTCAGC	/	/
sno-miR775	CATCAATTAGGCAAAGAGAATACAATCAGAGTC	CAGTTTCAATGTCACGTAGTGCAACG	AGAACATCATGGCGGTTGGCGACTG	TGGCGGTTGGCGACTGAATAAGAGG
Probes for hybridization
ID	Probes
snoR775	GCCTCCAGAACAAAGCTAACAAGAAT
miR775	TGGCACTGCTAGACATCGAA
snoR129	CGCTGACTCATTAAGCACAATGC
miR779	ATGAGCAGCAACATAGCAGAA
